# Supplementary material for: {1-[1-(2-Hy­droxy­phen­yl)ethyl­idene]-2-(pyridin-2-yl-κN)hydrazine-κ2 N′,O}{1-[1-(2-oxidophen­yl)ethyl­idene]-2-(pyridin-2-yl-κN)hydrazine-κ2 N′,O}nickelate(II) nitrate hemihydrate
Source: Acta Crystallogr E Crystallogr Commun. 2018 Apr 6;74(Pt 5):642–5. doi: 10.1107/S2056989018005261 (PMC5947478; doi:10.1107/S2056989018005261)
Supplement: Supplementary file 1 [file e-74-00642-sup1.cif]

##############################################################################
#                                                                            #
# This CIF contains the data in a paper accepted for publication in          #
# Acta Crystallographica Section E. It conforms to the requirements of       #
# Notes for Authors for Acta Crystallographica Section E, and has been       #
# peer reviewed under the auspices of the IUCr Commission on Journals.       #
#                                                                            #
# Full details of the Crystallographic Information File format               #
# are given in the paper "The Crystallographic Information File (CIF):       #
# a New Standard Archive File for Crystallography" by S. R. Hall, F. H.      #
# Allen and I. D. Brown [Acta Cryst. (1991), A47, 655-685].                  #
#                                                                            #
# The current version of the core CIF dictionary is obtainable from          #
# ftp://ftp.iucr.org/pub/cif_core.dic.                                       #
#                                                                            #
# Software is freely available for graphical display of the structure(s)     #
# in this CIF. For information consult the CIF software page                 #
# http://www.iucr.org/resources/cif/software.                                #
#                                                                            #
# This file may be used for bona fide research purposes within the           #
# scientific community so long as proper attribution is given to the journal # 
# article from which it was obtained.                                        #
#                                                                            #
##############################################################################
data_I
_database_code_depnum_ccdc_archive 'CCDC 1834549'
_audit_creation_method     'SHELXL-2014/7'
_journal_date_recd_electronic     2018-02-26
_journal_date_accepted     2018-04-03
_journal_name_full     'Acta Crystallographica, Section E'
_journal_year     2018
_journal_volume     74
_journal_issue      5
_journal_page_first     0
_journal_page_last     0
_journal_paper_category     GM
_journal_paper_doi     10.1107/S2056989018005261
_journal_coeditor_code     TX2004
_publ_contact_author_name
;
'Mohamed Gaye'
;
_publ_contact_author_address
;
D\'epartement de Chimie
Facult\'e des Sciences et Techniques
Universit\'e Cheikh Anta Diop
Dakar S\'en\'egal
;
_publ_contact_author_email     'mlgayeastou@yahoo.fr'
_publ_contact_author_fax     '00221338246318'
_publ_contact_author_phone     '00221338247804'
_publ_section_title
;\
{1-[1-(2-Hydroxyphenyl)ethylidene]-2-(pyridin-2-yl-\k<i>N</i>)hydrazine-\
\k^2^<i>N</i>',<i>O</i>}{1-[1-(2-oxidophenyl)ethylidene]-2-(pyridin-2-yl-\
\k<i>N</i>)hydrazine-\k^2^<i>N</i>',<i>O</i>}nickelate(II) nitrate
hemihydrate
;
loop_
    _publ_author_name
    _publ_author_footnote
    _publ_author_address
    'Mamour, Sarr' .
;
D\'epartement de Chimie
Facult\'e des Sciences et Techniques
Universit\'e Cheikh Anta Diop
Dakar, Senegal
;
    'Mayoro, Diop' .
;
D\'epartement de Chimie
Facult\'e des Sciences et Techniques
Universit\'e Cheikh Anta Diop
Dakar, Senegal
;
    'Elhadj Ibrahima, Thiam' .
;
D\'epartement de Chimie
Facult\'e des Sciences et Techniques
Universit\'e Cheikh Anta Diop
Dakar, Senegal
;
    'Mohamed, Gaye' .
;
D\'epartement de Chimie
Facult\'e des Sciences et Techniques
Universit\'e Cheikh Anta Diop
Dakar, Senegal
;
    'Aliou Hamady, Barry' .
;
D\'epartement de Chimie
Facult\'e des Sciences
Universit\'e de Nouakchott
Nouakchott, Mauritanie
;
    'Ellena, Javier' .
;
Instituto de F\'isica de S\~ao Carlos, Universidade de S\~ao Paulo, CP 369,
S\~ao Carlos, SP, Brazil
;
_publ_section_synopsis
;
The asymmetric unit of the title complex  comprises a dimer composed of the \D-
and \L- optical isomers, which are linked by strong hydrogen-bonds, two
nitrate anions and one water molecule. In the crystal, the dimers are joined
by numerous hydrogen bonds, forming a three-dimensional framework.
;
_chemical_name_systematic
;\
{1-[1-(2-Hydroxyphenyl)ethylidene]-2-(pyridin-2-yl-\k<i>N</i>)hydrazine-\
\k^2^<i>N</i>',<i>O</i>}{1-[1-(2-oxidophenyl)ethylidene]-2-(pyridin-2-yl-\
\k<i>N</i>)hydrazine-\k^2^<i>N</i>',<i>O</i>}nickelate(II) nitrate hemihydrate
;
_chemical_name_common     ?
_chemical_formula_moiety     'C26 H25 N6 Ni O2 +, N O3 -, 0.5(H2 O)'
_chemical_formula_sum     'C26 H26 N7 Ni O5.5'
_chemical_formula_iupac     '[Ni (C13 H12 N3 O1) (C13 H13 N3 O1)] N O3, 0.5H2 O'
_chemical_formula_weight     583.25
_chemical_melting_point     ?
_shelx_space_group_comment
;
The symmetry employed for this shelxl refinement is uniquely defined
by the following loop, which should always be used as a source of
symmetry information in preference to the above space-group names.
They are only intended as comments.
;
_space_group_crystal_system     monoclinic
_space_group_name_H-M_alt     'P 21/n'
_space_group_name_Hall     '-P 2yn'
loop_
    _space_group_symop_operation_xyz
    'x, y, z'
    '-x+1/2, y+1/2, -z+1/2'
    '-x, -y, -z'
    'x-1/2, -y-1/2, z-1/2'
_cell_length_a     16.1988(3)
_cell_length_b     18.5375(3)
_cell_length_c     17.9175(3)
_cell_angle_alpha     90
_cell_angle_beta     97.5822(18)
_cell_angle_gamma     90
_cell_volume     5333.30(17)
_cell_formula_units_Z     8
_cell_measurement_reflns_used     4920
_cell_measurement_theta_min     2.4120
_cell_measurement_theta_max     28.6423
_cell_measurement_temperature     293(2)
_exptl_crystal_description     prismatic
_exptl_crystal_colour     green
_exptl_crystal_size_max     0.08
_exptl_crystal_size_mid     0.07
_exptl_crystal_size_min     0.06
_exptl_crystal_density_diffrn     1.453
_exptl_crystal_density_meas     ?
_exptl_crystal_density_method     'not measured'
_exptl_crystal_F_000     2424
_exptl_absorpt_coefficient_mu     0.780
_exptl_absorpt_correction_type     none
_exptl_absorpt_process_details     ?
_shelx_estimated_absorpt_T_min     ?
_shelx_estimated_absorpt_T_max     ?
_exptl_absorpt_correction_T_min     ?
_exptl_absorpt_correction_T_max     ?
_diffrn_ambient_temperature     293(2)
_diffrn_radiation_type     MoK\a
_diffrn_radiation_wavelength     0.71073
_diffrn_radiation_source     'fine-focus sealed tube'
_diffrn_measurement_device_type     'Nonius KappaCCD'
_diffrn_measurement_method     'CCD'
_diffrn_detector_area_resol_mean     9
_diffrn_reflns_number     150855
_diffrn_reflns_av_R_equivalents     0.0481
_diffrn_reflns_theta_min     3.438
_diffrn_reflns_theta_max     29.021
_diffrn_reflns_theta_full     25.000
_diffrn_measured_fraction_theta_max     0.918
_diffrn_measured_fraction_theta_full     0.997
_diffrn_reflns_limit_h_min     -21
_diffrn_reflns_limit_h_max     21
_diffrn_reflns_limit_k_min     -25
_diffrn_reflns_limit_k_max     22
_diffrn_reflns_limit_l_min     -24
_diffrn_reflns_limit_l_max     24
_refine_special_details     ?
_reflns_number_total     13035
_reflns_number_gt     10488
_reflns_threshold_expression     'I > 2\s(I)'
_refine_ls_structure_factor_coef     Fsqd
_refine_ls_matrix_type     full
_refine_ls_R_factor_all     0.0551
_refine_ls_R_factor_gt     0.0404
_refine_ls_wR_factor_gt     0.0991
_refine_ls_wR_factor_ref     0.1065
_refine_ls_goodness_of_fit_ref     1.053
_refine_ls_restrained_S_all     1.053
_refine_ls_number_reflns     13035
_refine_ls_number_parameters     745
_refine_ls_number_restraints     0
_refine_ls_hydrogen_treatment     mixed
_refine_ls_weighting_scheme     calc
_refine_ls_weighting_details
              'w=1/[\s^2^(Fo^2^)+(0.0460P)^2^+3.4265P] where P=(Fo^2^+2Fc^2^)/3'
_atom_sites_solution_hydrogens     geom
_atom_sites_solution_primary     direct
_atom_sites_solution_secondary     difmap
_refine_ls_shift/su_max     0.002
_refine_ls_shift/su_mean     0.000
_refine_diff_density_max     0.440
_refine_diff_density_min     -0.349
_refine_ls_extinction_method     none
_refine_ls_extinction_coef     .
loop_
    _atom_type_symbol
    _atom_type_description
    _atom_type_scat_dispersion_real
    _atom_type_scat_dispersion_imag
    _atom_type_scat_source
    'C' 'C' 0.0033 0.0016
                         'International Tables Vol C Tables 4.2.6.8 and 6.1.1.4'
    'H' 'H' 0.0000 0.0000
                         'International Tables Vol C Tables 4.2.6.8 and 6.1.1.4'
    'N' 'N' 0.0061 0.0033
                         'International Tables Vol C Tables 4.2.6.8 and 6.1.1.4'
    'O' 'O' 0.0106 0.0060
                         'International Tables Vol C Tables 4.2.6.8 and 6.1.1.4'
    'Ni' 'Ni' 0.3393 1.1124
                         'International Tables Vol C Tables 4.2.6.8 and 6.1.1.4'
_computing_data_collection
;
<i>APEX3</i> (Bruker, 2016)
;
_computing_cell_refinement
;
<i>SAINT</i> (Bruker, 2016)
;
_computing_data_reduction
;
<i>SAINT</i> (Bruker, 2016)
;
_computing_structure_solution
;
<i>SHELXT</i> (Sheldrick, 2015a)
;
_computing_structure_refinement
;
<i>SHELXL2014</i> (Sheldrick, 2015b)
;
_computing_molecular_graphics
;
ORTEP-3 for Windows (Farrugia, 2012)
;
_computing_publication_material
;
<i>SHELXL2014</i> (Sheldrick, 2015b)
;
loop_
    _atom_site_type_symbol
    _atom_site_label
    _atom_site_fract_x
    _atom_site_fract_y
    _atom_site_fract_z
    _atom_site_U_iso_or_equiv
    _atom_site_adp_type
    _atom_site_calc_flag
    _atom_site_occupancy
    _atom_site_disorder_assembly
    _atom_site_disorder_group
    Ni Ni1 0.69969(2) 0.20122(2) 0.45200(2) 0.02911(7) Uani d 1 . .
    Ni Ni2 0.48759(2) 0.23628(2) 0.21983(2) 0.03373(7) Uani d 1 . .
    O O1 0.65123(9) 0.28020(7) 0.37910(7) 0.0355(3) Uani d 1 . .
    H H1O 0.639283 0.277592 0.333265 0.053 Uiso calc 1 . .
    O O2 0.60421(8) 0.13968(7) 0.40125(8) 0.0387(3) Uani d 1 . .
    O O3 0.48693(9) 0.20577(8) 0.33069(8) 0.0398(3) Uani d 1 . .
    H H3O 0.521775 0.184018 0.359604 0.060 Uiso calc 1 . .
    O O4 0.61270(9) 0.24528(8) 0.24967(8) 0.0380(3) Uani d 1 . .
    O O5W 0.53344(14) 0.20867(11) 0.71451(12) 0.0733(6) Uani d 1 . .
    H H5WA 0.519783 0.248203 0.731618 0.110 Uiso d 1 . .
    H H5WB 0.553843 0.184750 0.744202 0.110 Uiso d 1 . .
    O O6 1.0763(2) 0.43370(16) 0.30666(18) 0.1090(9) Uani d 1 . .
    O O7 1.10911(18) 0.34282(14) 0.3732(3) 0.1389(14) Uani d 1 . .
    O O8 1.1199(3) 0.44896(18) 0.41916(18) 0.1352(13) Uani d 1 . .
    O O9 1.0251(3) 0.1008(3) 0.2123(2) 0.1010(16) Uani d 0.745(9) A 1
    O O10 1.0324(3) 0.05074(18) 0.3176(2) 0.0912(16) Uani d 0.745(9) A 1
    O O11 0.9948(3) 0.1624(2) 0.3030(3) 0.0828(16) Uani d 0.745(9) A 1
    N N1 0.72332(10) 0.12931(9) 0.53913(9) 0.0371(4) Uani d 1 . .
    N N2 0.62439(10) 0.24142(8) 0.52552(9) 0.0317(3) Uani d 1 . .
    N N3 0.60892(11) 0.18806(9) 0.57598(10) 0.0387(4) Uani d 1 . .
    H H3N 0.565592 0.188957 0.599013 0.046 Uiso calc 1 . .
    N N4 0.77212(10) 0.15067(9) 0.38318(9) 0.0350(3) Uani d 1 . .
    N N5 0.80350(10) 0.26613(9) 0.46670(9) 0.0349(3) Uani d 1 . .
    N N6 0.84061(11) 0.19129(10) 0.37336(11) 0.0440(4) Uani d 1 . .
    H H6N 0.873821 0.178285 0.342155 0.053 Uiso calc 1 . .
    N N7 0.45535(11) 0.33573(9) 0.25612(10) 0.0402(4) Uani d 1 . .
    N N8 0.50166(12) 0.29814(10) 0.12688(10) 0.0430(4) Uani d 1 . .
    N N9 0.47946(13) 0.38903(10) 0.21018(12) 0.0517(5) Uani d 1 . .
    H H9N 0.480876 0.433502 0.223946 0.062 Uiso calc 1 . .
    N N10 0.51236(11) 0.13578(9) 0.18304(9) 0.0365(4) Uani d 1 . .
    N N11 0.36844(11) 0.19595(9) 0.19645(10) 0.0389(4) Uani d 1 . .
    N N12 0.44383(11) 0.09206(10) 0.18355(11) 0.0452(4) Uani d 1 . .
    H H12N 0.448115 0.045896 0.181277 0.054 Uiso calc 1 . .
    N N13 1.01909(13) 0.10474(11) 0.28065(13) 0.0515(5) Uani d 1 . .
    N N14 1.10515(16) 0.40819(13) 0.3660(2) 0.0734(7) Uani d 1 . .
    C C1 0.78089(15) 0.07688(14) 0.54885(14) 0.0531(6) Uani d 1 . .
    H H1 0.820972 0.074866 0.516225 0.064 Uiso calc 1 . .
    C C2 0.7832(2) 0.02635(17) 0.60461(17) 0.0732(9) Uani d 1 . .
    H H2 0.823550 -0.009617 0.609891 0.088 Uiso calc 1 . .
    C C3 0.7236(2) 0.03046(17) 0.65275(17) 0.0781(9) Uani d 1 . .
    H H3 0.723264 -0.003683 0.690729 0.094 Uiso calc 1 . .
    C C4 0.66526(19) 0.08390(14) 0.64546(15) 0.0604(7) Uani d 1 . .
    H H4 0.625565 0.087153 0.678380 0.072 Uiso calc 1 . .
    C C5 0.66688(13) 0.13354(11) 0.58715(11) 0.0387(4) Uani d 1 . .
    C C6 0.57756(12) 0.29756(11) 0.51850(11) 0.0349(4) Uani d 1 . .
    C C7 0.59975(12) 0.35707(10) 0.46981(11) 0.0350(4) Uani d 1 . .
    C C8 0.58773(15) 0.42805(12) 0.49327(13) 0.0476(5) Uani d 1 . .
    H H8 0.565982 0.435732 0.538118 0.057 Uiso calc 1 . .
    C C9 0.60724(19) 0.48666(13) 0.45176(16) 0.0599(7) Uani d 1 . .
    H H9 0.600129 0.533224 0.469160 0.072 Uiso calc 1 . .
    C C10 0.63726(19) 0.47584(13) 0.38453(15) 0.0582(6) Uani d 1 . .
    H H10 0.648914 0.515246 0.355545 0.070 Uiso calc 1 . .
    C C11 0.65030(15) 0.40670(11) 0.35960(13) 0.0456(5) Uani d 1 . .
    H H11 0.670248 0.400100 0.313735 0.055 Uiso calc 1 . .
    C C12 0.63392(12) 0.34669(10) 0.40234(11) 0.0331(4) Uani d 1 . .
    C C13 0.50247(15) 0.30578(13) 0.55871(14) 0.0508(6) Uani d 1 . .
    H H13A 0.474444 0.260221 0.559582 0.076 Uiso calc 1 . .
    H H13B 0.465320 0.340702 0.532896 0.076 Uiso calc 1 . .
    H H13C 0.519620 0.321690 0.609375 0.076 Uiso calc 1 . .
    C C14 0.81372(14) 0.32814(12) 0.50585(12) 0.0415(5) Uani d 1 . .
    H H14 0.778149 0.337685 0.541360 0.050 Uiso calc 1 . .
    C C15 0.87401(15) 0.37803(13) 0.49606(14) 0.0498(5) Uani d 1 . .
    H H15 0.878855 0.420641 0.523682 0.060 Uiso calc 1 . .
    C C16 0.92728(16) 0.36294(13) 0.44385(15) 0.0554(6) Uani d 1 . .
    H H16 0.969511 0.395254 0.436867 0.066 Uiso calc 1 . .
    C C17 0.91832(15) 0.30082(13) 0.40239(14) 0.0508(6) Uani d 1 . .
    H H17 0.953668 0.290484 0.366905 0.061 Uiso calc 1 . .
    C C18 0.85450(12) 0.25329(11) 0.41485(12) 0.0369(4) Uani d 1 . .
    C C19 0.75990(14) 0.08936(11) 0.34878(12) 0.0422(5) Uani d 1 . .
    C C20 0.69007(15) 0.04357(11) 0.36439(13) 0.0467(5) Uani d 1 . .
    C C21 0.61659(14) 0.06938(11) 0.38945(14) 0.0464(5) Uani d 1 . .
    C C22 0.55573(19) 0.02025(15) 0.4040(2) 0.0843(11) Uani d 1 . .
    H H22 0.506963 0.037178 0.420060 0.101 Uiso calc 1 . .
    C C23 0.5661(2) -0.05275(17) 0.3953(3) 0.1195(18) Uani d 1 . .
    H H23 0.524571 -0.084533 0.405414 0.143 Uiso calc 1 . .
    C C24 0.6370(3) -0.07860(16) 0.3718(3) 0.1123(16) Uani d 1 . .
    H H24 0.644130 -0.128024 0.366466 0.135 Uiso calc 1 . .
    C C25 0.6982(2) -0.03155(14) 0.3560(2) 0.0779(9) Uani d 1 . .
    H H25 0.746026 -0.049826 0.339357 0.093 Uiso calc 1 . .
    C C26 0.8182(2) 0.06368(15) 0.29570(17) 0.0663(8) Uani d 1 . .
    H H26A 0.829879 0.102640 0.263369 0.099 Uiso calc 1 . .
    H H26B 0.792852 0.024667 0.265758 0.099 Uiso calc 1 . .
    H H26C 0.869219 0.047331 0.324078 0.099 Uiso calc 1 . .
    C C27 0.52472(17) 0.27665(14) 0.06079(13) 0.0534(6) Uani d 1 . .
    H H27 0.525700 0.227499 0.050559 0.064 Uiso calc 1 . .
    C C28 0.5468(2) 0.32390(17) 0.00792(16) 0.0685(8) Uani d 1 . .
    H H28 0.562676 0.307340 -0.037071 0.082 Uiso calc 1 . .
    C C29 0.5447(2) 0.39698(18) 0.02355(18) 0.0765(9) Uani d 1 . .
    H H29 0.558819 0.430264 -0.011499 0.092 Uiso calc 1 . .
    C C30 0.5221(2) 0.42044(15) 0.09038(17) 0.0667(7) Uani d 1 . .
    H H30 0.520610 0.469412 0.101392 0.080 Uiso calc 1 . .
    C C31 0.50121(15) 0.36893(12) 0.14158(13) 0.0470(5) Uani d 1 . .
    C C32 0.41969(14) 0.35265(12) 0.31432(13) 0.0466(5) Uani d 1 . .
    C C33 0.38847(14) 0.29495(13) 0.35971(12) 0.0461(5) Uani d 1 . .
    C C34 0.42222(13) 0.22454(13) 0.36726(12) 0.0421(5) Uani d 1 . .
    C C35 0.38711(17) 0.17403(17) 0.41051(16) 0.0631(7) Uani d 1 . .
    H H35 0.410490 0.128223 0.416399 0.076 Uiso calc 1 . .
    C C36 0.3180(2) 0.1903(2) 0.44514(19) 0.0794(9) Uani d 1 . .
    H H36 0.295403 0.155669 0.474095 0.095 Uiso calc 1 . .
    C C37 0.28280(19) 0.2574(2) 0.43673(19) 0.0772(9) Uani d 1 . .
    H H37 0.235496 0.268162 0.458891 0.093 Uiso calc 1 . .
    C C38 0.31768(17) 0.30871(17) 0.39546(16) 0.0627(7) Uani d 1 . .
    H H38 0.293673 0.354339 0.390905 0.075 Uiso calc 1 . .
    C C39 0.4058(2) 0.43043(15) 0.33345(18) 0.0737(8) Uani d 1 . .
    H H39A 0.457030 0.456636 0.334309 0.111 Uiso calc 1 . .
    H H39B 0.387095 0.433267 0.382026 0.111 Uiso calc 1 . .
    H H39C 0.364409 0.450980 0.296217 0.111 Uiso calc 1 . .
    C C40 0.29525(14) 0.22856(13) 0.20163(13) 0.0459(5) Uani d 1 . .
    H H40 0.294483 0.278430 0.207136 0.055 Uiso calc 1 . .
    C C41 0.22184(15) 0.19154(15) 0.19913(14) 0.0543(6) Uani d 1 . .
    H H41 0.172469 0.215533 0.204218 0.065 Uiso calc 1 . .
    C C42 0.22279(16) 0.11739(15) 0.18885(15) 0.0572(6) Uani d 1 . .
    H H42 0.173632 0.091090 0.186558 0.069 Uiso calc 1 . .
    C C43 0.29586(15) 0.08315(13) 0.18210(14) 0.0490(5) Uani d 1 . .
    H H43 0.297188 0.033645 0.173922 0.059 Uiso calc 1 . .
    C C44 0.36880(13) 0.12425(11) 0.18777(11) 0.0396(4) Uani d 1 . .
    C C45 0.58119(14) 0.10846(12) 0.16676(13) 0.0449(5) Uani d 1 . .
    C C46 0.65453(14) 0.15492(12) 0.16520(12) 0.0413(5) Uani d 1 . .
    C C47 0.66935(13) 0.21875(11) 0.20858(11) 0.0362(4) Uani d 1 . .
    C C48 0.74569(15) 0.25429(13) 0.20936(14) 0.0486(5) Uani d 1 . .
    H H48 0.756683 0.294947 0.239437 0.058 Uiso calc 1 . .
    C C49 0.80495(17) 0.23040(14) 0.16657(17) 0.0607(7) Uani d 1 . .
    H H49 0.855829 0.254120 0.169040 0.073 Uiso calc 1 . .
    C C50 0.78884(18) 0.17125(15) 0.12000(17) 0.0648(7) Uani d 1 . .
    H H50 0.827562 0.156359 0.089227 0.078 Uiso calc 1 . .
    C C51 0.71492(17) 0.13459(14) 0.11962(15) 0.0567(6) Uani d 1 . .
    H H51 0.704525 0.094891 0.088037 0.068 Uiso calc 1 . .
    C C52 0.58736(19) 0.02966(15) 0.1491(2) 0.0841(11) Uani d 1 . .
    H H52A 0.569116 0.001707 0.189008 0.126 Uiso calc 1 . .
    H H52B 0.644130 0.017748 0.144472 0.126 Uiso calc 1 . .
    H H52C 0.552796 0.019100 0.102696 0.126 Uiso calc 1 . .
    O O9A 1.0433(9) 0.0516(6) 0.2558(10) 0.123(7) Uani d 0.255(9) A 2
    O O10A 1.0180(12) 0.1012(10) 0.3517(6) 0.150(8) Uani d 0.255(9) A 2
    O O11A 0.9874(13) 0.1541(8) 0.2537(12) 0.153(9) Uani d 0.255(9) A 2
loop_
    _atom_site_aniso_label
    _atom_site_aniso_U_11
    _atom_site_aniso_U_22
    _atom_site_aniso_U_33
    _atom_site_aniso_U_12
    _atom_site_aniso_U_13
    _atom_site_aniso_U_23
    Ni1 0.02986(12) 0.02894(12) 0.02853(12) 0.00262(9) 0.00381(9) -0.00052(9)
    Ni2 0.03638(14) 0.03074(13) 0.03250(13) 0.00373(10) -0.00127(10) -0.00269(9)
    O1 0.0496(8) 0.0289(6) 0.0266(6) 0.0042(6) 0.0001(6) -0.0027(5)
    O2 0.0348(7) 0.0267(7) 0.0518(8) 0.0030(5) -0.0046(6) -0.0034(6)
    O3 0.0345(7) 0.0490(8) 0.0353(7) 0.0127(6) 0.0028(6) 0.0046(6)
    O4 0.0363(7) 0.0461(8) 0.0315(7) 0.0012(6) 0.0040(6) -0.0088(6)
    O5W 0.0981(16) 0.0613(12) 0.0682(12) 0.0073(11) 0.0399(12) 0.0035(10)
    O6 0.140(3) 0.0916(19) 0.097(2) 0.0133(18) 0.0251(18) -0.0098(16)
    O7 0.0893(19) 0.0549(15) 0.268(4) 0.0096(13) 0.005(2) 0.013(2)
    O8 0.195(4) 0.099(2) 0.105(2) -0.058(2) -0.003(2) -0.0120(18)
    O9 0.142(3) 0.093(4) 0.075(2) 0.015(2) 0.043(2) 0.013(2)
    O10 0.133(3) 0.056(2) 0.084(3) 0.0132(19) 0.011(2) 0.026(2)
    O11 0.091(3) 0.0467(18) 0.121(4) 0.0005(17) 0.053(3) -0.014(2)
    N1 0.0361(9) 0.0389(9) 0.0359(9) 0.0049(7) 0.0034(7) 0.0056(7)
    N2 0.0337(8) 0.0307(8) 0.0312(8) -0.0021(6) 0.0060(6) 0.0002(6)
    N3 0.0411(9) 0.0369(9) 0.0412(9) 0.0012(7) 0.0166(7) 0.0050(7)
    N4 0.0374(9) 0.0336(8) 0.0346(8) 0.0054(7) 0.0073(7) 0.0003(7)
    N5 0.0341(8) 0.0387(9) 0.0318(8) -0.0005(7) 0.0035(6) -0.0002(7)
    N6 0.0420(10) 0.0464(10) 0.0475(10) 0.0018(8) 0.0204(8) -0.0047(8)
    N7 0.0415(9) 0.0339(9) 0.0427(10) 0.0052(7) -0.0035(7) -0.0043(7)
    N8 0.0510(11) 0.0378(9) 0.0375(9) -0.0021(8) -0.0042(8) 0.0013(7)
    N9 0.0672(13) 0.0289(9) 0.0575(12) 0.0024(8) 0.0024(10) -0.0026(8)
    N10 0.0397(9) 0.0326(8) 0.0363(9) 0.0009(7) 0.0014(7) -0.0029(7)
    N11 0.0371(9) 0.0414(9) 0.0360(9) 0.0014(7) -0.0039(7) 0.0005(7)
    N12 0.0422(10) 0.0307(9) 0.0617(12) -0.0012(7) 0.0032(8) -0.0024(8)
    N13 0.0512(11) 0.0402(11) 0.0665(14) 0.0023(9) 0.0201(10) 0.0066(10)
    N14 0.0539(13) 0.0441(13) 0.122(2) 0.0000(10) 0.0122(15) -0.0042(15)
    C1 0.0491(13) 0.0597(15) 0.0508(13) 0.0217(11) 0.0078(10) 0.0146(11)
    C2 0.082(2) 0.0703(19) 0.0685(18) 0.0384(16) 0.0137(15) 0.0289(15)
    C3 0.100(2) 0.0726(19) 0.0644(18) 0.0271(18) 0.0197(17) 0.0364(15)
    C4 0.0750(18) 0.0571(15) 0.0530(14) 0.0103(13) 0.0231(13) 0.0195(12)
    C5 0.0429(11) 0.0368(10) 0.0367(10) 0.0005(8) 0.0062(8) 0.0043(8)
    C6 0.0345(10) 0.0363(10) 0.0339(10) 0.0020(8) 0.0050(8) -0.0046(8)
    C7 0.0372(10) 0.0307(9) 0.0364(10) 0.0043(8) 0.0024(8) -0.0019(8)
    C8 0.0592(14) 0.0378(11) 0.0474(12) 0.0085(10) 0.0132(10) -0.0058(9)
    C9 0.0853(19) 0.0295(11) 0.0672(16) 0.0075(11) 0.0187(14) -0.0049(11)
    C10 0.0839(19) 0.0314(11) 0.0619(16) 0.0009(11) 0.0190(13) 0.0067(10)
    C11 0.0622(14) 0.0354(11) 0.0408(11) 0.0020(10) 0.0131(10) 0.0027(9)
    C12 0.0369(10) 0.0288(9) 0.0323(9) 0.0028(7) 0.0001(7) -0.0015(7)
    C13 0.0478(13) 0.0531(14) 0.0550(14) 0.0140(11) 0.0203(11) 0.0045(11)
    C14 0.0436(11) 0.0448(12) 0.0347(10) -0.0025(9) 0.0004(8) -0.0025(9)
    C15 0.0560(14) 0.0410(12) 0.0505(13) -0.0078(10) -0.0004(11) -0.0004(10)
    C16 0.0533(14) 0.0441(13) 0.0693(16) -0.0102(11) 0.0099(12) 0.0120(12)
    C17 0.0487(13) 0.0508(13) 0.0564(14) -0.0010(10) 0.0200(11) 0.0093(11)
    C18 0.0338(10) 0.0393(10) 0.0381(10) 0.0037(8) 0.0063(8) 0.0052(8)
    C19 0.0489(12) 0.0361(11) 0.0416(11) 0.0119(9) 0.0059(9) -0.0026(9)
    C20 0.0543(13) 0.0292(10) 0.0552(13) 0.0079(9) 0.0018(10) -0.0064(9)
    C21 0.0454(12) 0.0288(10) 0.0621(14) 0.0009(9) -0.0039(10) -0.0024(9)
    C22 0.0514(15) 0.0380(14) 0.165(4) -0.0042(12) 0.0191(19) -0.0068(17)
    C23 0.080(2) 0.0387(16) 0.243(6) -0.0197(16) 0.034(3) -0.014(2)
    C24 0.098(3) 0.0309(14) 0.211(5) -0.0014(16) 0.033(3) -0.021(2)
    C25 0.077(2) 0.0357(13) 0.123(3) 0.0083(13) 0.0208(19) -0.0169(15)
    C26 0.0819(19) 0.0514(15) 0.0716(18) 0.0102(14) 0.0326(15) -0.0158(13)
    C27 0.0690(16) 0.0511(14) 0.0384(12) -0.0059(12) 0.0007(11) 0.0003(10)
    C28 0.089(2) 0.0719(19) 0.0450(14) -0.0121(16) 0.0092(13) 0.0067(13)
    C29 0.096(2) 0.070(2) 0.0637(18) -0.0143(17) 0.0111(16) 0.0224(15)
    C30 0.082(2) 0.0439(14) 0.0726(19) -0.0097(13) 0.0017(15) 0.0126(13)
    C31 0.0491(12) 0.0392(11) 0.0492(13) -0.0016(9) -0.0065(10) 0.0040(9)
    C32 0.0435(12) 0.0444(12) 0.0493(12) 0.0125(9) -0.0037(10) -0.0103(10)
    C33 0.0394(11) 0.0567(14) 0.0409(11) 0.0115(10) 0.0003(9) -0.0100(10)
    C34 0.0340(10) 0.0555(13) 0.0360(10) 0.0070(9) 0.0019(8) -0.0025(9)
    C35 0.0566(15) 0.0702(17) 0.0660(17) 0.0131(13) 0.0206(13) 0.0128(14)
    C36 0.0652(19) 0.100(3) 0.080(2) 0.0059(17) 0.0345(16) 0.0147(18)
    C37 0.0507(16) 0.111(3) 0.074(2) 0.0152(17) 0.0236(14) -0.0060(18)
    C38 0.0495(14) 0.0767(19) 0.0624(16) 0.0204(13) 0.0094(12) -0.0118(14)
    C39 0.094(2) 0.0494(15) 0.078(2) 0.0200(15) 0.0102(17) -0.0190(14)
    C40 0.0425(12) 0.0482(12) 0.0436(12) 0.0088(10) -0.0067(9) 0.0004(10)
    C41 0.0378(12) 0.0688(17) 0.0548(14) 0.0089(11) 0.0007(10) 0.0079(12)
    C42 0.0444(13) 0.0656(16) 0.0607(15) -0.0097(12) 0.0030(11) 0.0147(13)
    C43 0.0476(13) 0.0449(12) 0.0535(13) -0.0066(10) 0.0030(10) 0.0093(10)
    C44 0.0439(11) 0.0400(11) 0.0329(10) -0.0003(9) -0.0020(8) 0.0040(8)
    C45 0.0479(12) 0.0369(11) 0.0498(12) 0.0046(9) 0.0062(10) -0.0108(9)
    C46 0.0439(11) 0.0411(11) 0.0398(11) 0.0052(9) 0.0089(9) -0.0037(9)
    C47 0.0393(10) 0.0376(10) 0.0320(10) 0.0037(8) 0.0056(8) 0.0027(8)
    C48 0.0485(13) 0.0405(12) 0.0583(14) -0.0014(10) 0.0130(11) 0.0020(10)
    C49 0.0530(14) 0.0489(14) 0.086(2) 0.0002(11) 0.0315(14) 0.0124(13)
    C50 0.0682(17) 0.0594(16) 0.0756(18) 0.0093(13) 0.0419(15) 0.0048(14)
    C51 0.0643(16) 0.0535(14) 0.0561(14) 0.0076(12) 0.0223(12) -0.0108(11)
    C52 0.0608(17) 0.0461(15) 0.149(3) -0.0009(13) 0.0253(19) -0.0377(18)
    O9A 0.171(12) 0.067(7) 0.154(16) -0.005(7) 0.102(11) -0.022(9)
    O10A 0.267(19) 0.142(16) 0.045(6) -0.051(13) 0.032(8) -0.018(7)
    O11A 0.205(17) 0.050(8) 0.179(19) -0.004(9) -0.062(15) 0.052(11)
_geom_special_details
;
 All esds (except the esd in the dihedral angle between two l.s. planes)
 are estimated using the full covariance matrix.  The cell esds are taken
 into account individually in the estimation of esds in distances, angles
 and torsion angles; correlations between esds in cell parameters are only
 used when they are defined by crystal symmetry.  An approximate (isotropic)
 treatment of cell esds is used for estimating esds involving l.s. planes.
;
loop_
    _geom_bond_atom_site_label_1
    _geom_bond_atom_site_label_2
    _geom_bond_site_symmetry_2
    _geom_bond_distance
    _geom_bond_publ_flag
    Ni1 O2 . 2.0371(14) y
    Ni1 N4 . 2.0388(16) y
    Ni1 O1 . 2.0483(13) y
    Ni1 N1 . 2.0500(16) y
    Ni1 N2 . 2.0501(16) y
    Ni1 N5 . 2.0564(17) y
    Ni2 O4 . 2.0336(14) y
    Ni2 N10 . 2.0337(17) y
    Ni2 N7 . 2.0455(17) y
    Ni2 N8 . 2.0594(18) y
    Ni2 N11 . 2.0606(17) y
    Ni2 O3 . 2.0667(14) y
    O1 C12 . 1.342(2) ?
    O1 H1O . 0.8200 ?
    O2 C21 . 1.340(2) ?
    O3 C34 . 1.353(2) ?
    O3 H3O . 0.8200 ?
    O4 C47 . 1.343(2) ?
    O5W H5WA . 0.8355 ?
    O5W H5WB . 0.7365 ?
    O6 N14 . 1.201(4) ?
    O7 N14 . 1.219(3) ?
    O8 N14 . 1.215(4) ?
    O9 N13 . 1.244(4) ?
    O10 N13 . 1.203(3) ?
    O11 N13 . 1.225(4) ?
    N1 C5 . 1.338(3) ?
    N1 C1 . 1.342(3) ?
    N2 C6 . 1.284(2) ?
    N2 N3 . 1.385(2) ?
    N3 C5 . 1.376(3) ?
    N3 H3N . 0.8600 ?
    N4 C19 . 1.296(3) ?
    N4 N6 . 1.371(2) ?
    N5 C18 . 1.343(3) ?
    N5 C14 . 1.345(3) ?
    N6 C18 . 1.371(3) ?
    N6 H6N . 0.8600 ?
    N7 C32 . 1.296(3) ?
    N7 N9 . 1.375(3) ?
    N8 C31 . 1.339(3) ?
    N8 C27 . 1.348(3) ?
    N9 C31 . 1.374(3) ?
    N9 H9N . 0.8600 ?
    N10 C45 . 1.293(3) ?
    N10 N12 . 1.376(2) ?
    N11 C44 . 1.338(3) ?
    N11 C40 . 1.345(3) ?
    N12 C44 . 1.365(3) ?
    N12 H12N . 0.8600 ?
    N13 O11A . 1.127(12) ?
    N13 O9A . 1.169(11) ?
    N13 O10A . 1.278(10) ?
    C1 C2 . 1.366(3) ?
    C1 H1 . 0.9300 ?
    C2 C3 . 1.378(4) ?
    C2 H2 . 0.9300 ?
    C3 C4 . 1.364(4) ?
    C3 H3 . 0.9300 ?
    C4 C5 . 1.395(3) ?
    C4 H4 . 0.9300 ?
    C6 C7 . 1.480(3) ?
    C6 C13 . 1.501(3) ?
    C7 C8 . 1.403(3) ?
    C7 C12 . 1.408(3) ?
    C8 C9 . 1.377(3) ?
    C8 H8 . 0.9300 ?
    C9 C10 . 1.372(4) ?
    C9 H9 . 0.9300 ?
    C10 C11 . 1.382(3) ?
    C10 H10 . 0.9300 ?
    C11 C12 . 1.396(3) ?
    C11 H11 . 0.9300 ?
    C13 H13A . 0.9600 ?
    C13 H13B . 0.9600 ?
    C13 H13C . 0.9600 ?
    C14 C15 . 1.373(3) ?
    C14 H14 . 0.9300 ?
    C15 C16 . 1.382(4) ?
    C15 H15 . 0.9300 ?
    C16 C17 . 1.368(4) ?
    C16 H16 . 0.9300 ?
    C17 C18 . 1.399(3) ?
    C17 H17 . 0.9300 ?
    C19 C20 . 1.470(3) ?
    C19 C26 . 1.504(3) ?
    C20 C25 . 1.409(3) ?
    C20 C21 . 1.410(3) ?
    C21 C22 . 1.392(4) ?
    C22 C23 . 1.375(4) ?
    C22 H22 . 0.9300 ?
    C23 C24 . 1.361(5) ?
    C23 H23 . 0.9300 ?
    C24 C25 . 1.378(5) ?
    C24 H24 . 0.9300 ?
    C25 H25 . 0.9300 ?
    C26 H26A . 0.9600 ?
    C26 H26B . 0.9600 ?
    C26 H26C . 0.9600 ?
    C27 C28 . 1.372(4) ?
    C27 H27 . 0.9300 ?
    C28 C29 . 1.385(4) ?
    C28 H28 . 0.9300 ?
    C29 C30 . 1.369(4) ?
    C29 H29 . 0.9300 ?
    C30 C31 . 1.396(3) ?
    C30 H30 . 0.9300 ?
    C32 C33 . 1.473(4) ?
    C32 C39 . 1.506(3) ?
    C33 C38 . 1.409(3) ?
    C33 C34 . 1.415(3) ?
    C34 C35 . 1.385(4) ?
    C35 C36 . 1.384(4) ?
    C35 H35 . 0.9300 ?
    C36 C37 . 1.368(5) ?
    C36 H36 . 0.9300 ?
    C37 C38 . 1.372(5) ?
    C37 H37 . 0.9300 ?
    C38 H38 . 0.9300 ?
    C39 H39A . 0.9600 ?
    C39 H39B . 0.9600 ?
    C39 H39C . 0.9600 ?
    C40 C41 . 1.369(3) ?
    C40 H40 . 0.9300 ?
    C41 C42 . 1.387(4) ?
    C41 H41 . 0.9300 ?
    C42 C43 . 1.362(4) ?
    C42 H42 . 0.9300 ?
    C43 C44 . 1.398(3) ?
    C43 H43 . 0.9300 ?
    C45 C46 . 1.470(3) ?
    C45 C52 . 1.501(3) ?
    C46 C51 . 1.406(3) ?
    C46 C47 . 1.419(3) ?
    C47 C48 . 1.400(3) ?
    C48 C49 . 1.378(3) ?
    C48 H48 . 0.9300 ?
    C49 C50 . 1.382(4) ?
    C49 H49 . 0.9300 ?
    C50 C51 . 1.376(4) ?
    C50 H50 . 0.9300 ?
    C51 H51 . 0.9300 ?
    C52 H52A . 0.9600 ?
    C52 H52B . 0.9600 ?
    C52 H52C . 0.9600 ?
loop_
    _geom_angle_atom_site_label_1
    _geom_angle_atom_site_label_2
    _geom_angle_atom_site_label_3
    _geom_angle_site_symmetry_1
    _geom_angle_site_symmetry_3
    _geom_angle
    _geom_angle_publ_flag
    O2 Ni1 N4 . . 86.35(6) ?
    O2 Ni1 O1 . . 84.90(5) ?
    N4 Ni1 O1 . . 98.37(6) ?
    O2 Ni1 N1 . . 91.74(6) ?
    N4 Ni1 N1 . . 95.58(7) ?
    O1 Ni1 N1 . . 165.40(6) y
    O2 Ni1 N2 . . 90.53(6) ?
    N4 Ni1 N2 . . 173.93(6) y
    O1 Ni1 N2 . . 86.53(6) y
    N1 Ni1 N2 . . 79.29(6) y
    O2 Ni1 N5 . . 160.88(6) y
    N4 Ni1 N5 . . 79.64(7) ?
    O1 Ni1 N5 . . 84.34(6) ?
    N1 Ni1 N5 . . 102.46(7) ?
    N2 Ni1 N5 . . 104.53(6) ?
    O4 Ni2 N10 . . 85.87(6) ?
    O4 Ni2 N7 . . 97.46(6) ?
    N10 Ni2 N7 . . 176.60(7) y
    O4 Ni2 N8 . . 87.37(7) ?
    N10 Ni2 N8 . . 101.56(7) ?
    N7 Ni2 N8 . . 79.35(7) ?
    O4 Ni2 N11 . . 163.23(6) y
    N10 Ni2 N11 . . 79.71(7) ?
    N7 Ni2 N11 . . 96.89(7) ?
    N8 Ni2 N11 . . 103.78(7) ?
    O4 Ni2 O3 . . 84.32(6) ?
    N10 Ni2 O3 . . 95.00(6) ?
    N7 Ni2 O3 . . 84.68(7) ?
    N8 Ni2 O3 . . 160.88(7) y
    N11 Ni2 O3 . . 88.43(6) ?
    C12 O1 Ni1 . . 122.46(11) ?
    C12 O1 H1O . . 109.5 ?
    Ni1 O1 H1O . . 128.1 ?
    C21 O2 Ni1 . . 119.64(13) ?
    C34 O3 Ni2 . . 119.85(12) ?
    C34 O3 H3O . . 109.5 ?
    Ni2 O3 H3O . . 130.6 ?
    C47 O4 Ni2 . . 123.72(12) ?
    H5WA O5W H5WB . . 112.2 ?
    C5 N1 C1 . . 118.75(18) ?
    C5 N1 Ni1 . . 112.14(13) ?
    C1 N1 Ni1 . . 128.78(15) ?
    C6 N2 N3 . . 119.17(16) ?
    C6 N2 Ni1 . . 128.72(14) ?
    N3 N2 Ni1 . . 109.51(11) ?
    C5 N3 N2 . . 116.15(16) ?
    C5 N3 H3N . . 121.9 ?
    N2 N3 H3N . . 121.9 ?
    C19 N4 N6 . . 119.74(17) ?
    C19 N4 Ni1 . . 128.82(15) ?
    N6 N4 Ni1 . . 111.42(12) ?
    C18 N5 C14 . . 117.87(18) ?
    C18 N5 Ni1 . . 112.01(13) ?
    C14 N5 Ni1 . . 127.52(14) ?
    C18 N6 N4 . . 117.93(16) ?
    C18 N6 H6N . . 121.0 ?
    N4 N6 H6N . . 121.0 ?
    C32 N7 N9 . . 119.99(19) ?
    C32 N7 Ni2 . . 129.32(16) ?
    N9 N7 Ni2 . . 110.66(13) ?
    C31 N8 C27 . . 118.2(2) ?
    C31 N8 Ni2 . . 112.50(15) ?
    C27 N8 Ni2 . . 128.24(16) ?
    C31 N9 N7 . . 117.86(18) ?
    C31 N9 H9N . . 121.1 ?
    N7 N9 H9N . . 121.1 ?
    C45 N10 N12 . . 119.45(18) ?
    C45 N10 Ni2 . . 130.17(15) ?
    N12 N10 Ni2 . . 110.10(12) ?
    C44 N11 C40 . . 118.15(19) ?
    C44 N11 Ni2 . . 111.44(14) ?
    C40 N11 Ni2 . . 129.31(15) ?
    C44 N12 N10 . . 117.91(17) ?
    C44 N12 H12N . . 121.0 ?
    N10 N12 H12N . . 121.0 ?
    O11A N13 O9A . . 132.6(15) ?
    O10 N13 O11 . . 126.1(4) ?
    O10 N13 O9 . . 117.4(3) ?
    O11 N13 O9 . . 116.3(3) ?
    O11A N13 O10A . . 113.8(14) ?
    O9A N13 O10A . . 112.7(12) ?
    O6 N14 O8 . . 117.6(3) ?
    O6 N14 O7 . . 119.6(4) ?
    O8 N14 O7 . . 122.3(4) ?
    N1 C1 C2 . . 122.9(2) ?
    N1 C1 H1 . . 118.6 ?
    C2 C1 H1 . . 118.6 ?
    C1 C2 C3 . . 117.8(2) ?
    C1 C2 H2 . . 121.1 ?
    C3 C2 H2 . . 121.1 ?
    C4 C3 C2 . . 120.9(2) ?
    C4 C3 H3 . . 119.5 ?
    C2 C3 H3 . . 119.5 ?
    C3 C4 C5 . . 118.0(2) ?
    C3 C4 H4 . . 121.0 ?
    C5 C4 H4 . . 121.0 ?
    N1 C5 N3 . . 117.42(17) ?
    N1 C5 C4 . . 121.7(2) ?
    N3 C5 C4 . . 120.9(2) ?
    N2 C6 C7 . . 118.40(17) ?
    N2 C6 C13 . . 122.74(19) ?
    C7 C6 C13 . . 118.85(18) ?
    C8 C7 C12 . . 118.13(19) ?
    C8 C7 C6 . . 117.94(18) ?
    C12 C7 C6 . . 123.91(17) ?
    C9 C8 C7 . . 121.8(2) ?
    C9 C8 H8 . . 119.1 ?
    C7 C8 H8 . . 119.1 ?
    C10 C9 C8 . . 119.5(2) ?
    C10 C9 H9 . . 120.3 ?
    C8 C9 H9 . . 120.3 ?
    C9 C10 C11 . . 120.4(2) ?
    C9 C10 H10 . . 119.8 ?
    C11 C10 H10 . . 119.8 ?
    C10 C11 C12 . . 120.9(2) ?
    C10 C11 H11 . . 119.6 ?
    C12 C11 H11 . . 119.6 ?
    O1 C12 C11 . . 119.95(18) ?
    O1 C12 C7 . . 120.92(17) ?
    C11 C12 C7 . . 119.14(18) ?
    C6 C13 H13A . . 109.5 ?
    C6 C13 H13B . . 109.5 ?
    H13A C13 H13B . . 109.5 ?
    C6 C13 H13C . . 109.5 ?
    H13A C13 H13C . . 109.5 ?
    H13B C13 H13C . . 109.5 ?
    N5 C14 C15 . . 123.3(2) ?
    N5 C14 H14 . . 118.3 ?
    C15 C14 H14 . . 118.3 ?
    C14 C15 C16 . . 117.9(2) ?
    C14 C15 H15 . . 121.0 ?
    C16 C15 H15 . . 121.0 ?
    C17 C16 C15 . . 120.5(2) ?
    C17 C16 H16 . . 119.8 ?
    C15 C16 H16 . . 119.8 ?
    C16 C17 C18 . . 118.1(2) ?
    C16 C17 H17 . . 120.9 ?
    C18 C17 H17 . . 120.9 ?
    N5 C18 N6 . . 116.85(18) ?
    N5 C18 C17 . . 122.3(2) ?
    N6 C18 C17 . . 120.89(19) ?
    N4 C19 C20 . . 119.27(19) ?
    N4 C19 C26 . . 120.6(2) ?
    C20 C19 C26 . . 120.1(2) ?
    C25 C20 C21 . . 117.7(2) ?
    C25 C20 C19 . . 117.7(2) ?
    C21 C20 C19 . . 124.59(19) ?
    O2 C21 C22 . . 118.8(2) ?
    O2 C21 C20 . . 122.0(2) ?
    C22 C21 C20 . . 119.1(2) ?
    C23 C22 C21 . . 121.5(3) ?
    C23 C22 H22 . . 119.3 ?
    C21 C22 H22 . . 119.3 ?
    C24 C23 C22 . . 120.2(3) ?
    C24 C23 H23 . . 119.9 ?
    C22 C23 H23 . . 119.9 ?
    C23 C24 C25 . . 120.0(3) ?
    C23 C24 H24 . . 120.0 ?
    C25 C24 H24 . . 120.0 ?
    C24 C25 C20 . . 121.6(3) ?
    C24 C25 H25 . . 119.2 ?
    C20 C25 H25 . . 119.2 ?
    C19 C26 H26A . . 109.5 ?
    C19 C26 H26B . . 109.5 ?
    H26A C26 H26B . . 109.5 ?
    C19 C26 H26C . . 109.5 ?
    H26A C26 H26C . . 109.5 ?
    H26B C26 H26C . . 109.5 ?
    N8 C27 C28 . . 123.1(3) ?
    N8 C27 H27 . . 118.5 ?
    C28 C27 H27 . . 118.5 ?
    C27 C28 C29 . . 118.0(3) ?
    C27 C28 H28 . . 121.0 ?
    C29 C28 H28 . . 121.0 ?
    C30 C29 C28 . . 120.3(3) ?
    C30 C29 H29 . . 119.9 ?
    C28 C29 H29 . . 119.9 ?
    C29 C30 C31 . . 118.3(3) ?
    C29 C30 H30 . . 120.9 ?
    C31 C30 H30 . . 120.9 ?
    N8 C31 N9 . . 116.8(2) ?
    N8 C31 C30 . . 122.2(2) ?
    N9 C31 C30 . . 121.0(2) ?
    N7 C32 C33 . . 119.4(2) ?
    N7 C32 C39 . . 120.7(2) ?
    C33 C32 C39 . . 119.8(2) ?
    C38 C33 C34 . . 116.8(2) ?
    C38 C33 C32 . . 118.6(2) ?
    C34 C33 C32 . . 124.5(2) ?
    O3 C34 C35 . . 119.9(2) ?
    O3 C34 C33 . . 120.4(2) ?
    C35 C34 C33 . . 119.7(2) ?
    C36 C35 C34 . . 121.3(3) ?
    C36 C35 H35 . . 119.3 ?
    C34 C35 H35 . . 119.3 ?
    C37 C36 C35 . . 119.9(3) ?
    C37 C36 H36 . . 120.0 ?
    C35 C36 H36 . . 120.0 ?
    C36 C37 C38 . . 119.7(3) ?
    C36 C37 H37 . . 120.2 ?
    C38 C37 H37 . . 120.2 ?
    C37 C38 C33 . . 122.5(3) ?
    C37 C38 H38 . . 118.7 ?
    C33 C38 H38 . . 118.7 ?
    C32 C39 H39A . . 109.5 ?
    C32 C39 H39B . . 109.5 ?
    H39A C39 H39B . . 109.5 ?
    C32 C39 H39C . . 109.5 ?
    H39A C39 H39C . . 109.5 ?
    H39B C39 H39C . . 109.5 ?
    N11 C40 C41 . . 122.9(2) ?
    N11 C40 H40 . . 118.6 ?
    C41 C40 H40 . . 118.6 ?
    C40 C41 C42 . . 118.4(2) ?
    C40 C41 H41 . . 120.8 ?
    C42 C41 H41 . . 120.8 ?
    C43 C42 C41 . . 119.9(2) ?
    C43 C42 H42 . . 120.1 ?
    C41 C42 H42 . . 120.1 ?
    C42 C43 C44 . . 118.4(2) ?
    C42 C43 H43 . . 120.8 ?
    C44 C43 H43 . . 120.8 ?
    N11 C44 N12 . . 117.27(19) ?
    N11 C44 C43 . . 122.2(2) ?
    N12 C44 C43 . . 120.5(2) ?
    N10 C45 C46 . . 119.86(19) ?
    N10 C45 C52 . . 120.8(2) ?
    C46 C45 C52 . . 119.3(2) ?
    C51 C46 C47 . . 117.5(2) ?
    C51 C46 C45 . . 118.7(2) ?
    C47 C46 C45 . . 123.84(19) ?
    O4 C47 C48 . . 119.26(19) ?
    O4 C47 C46 . . 121.81(19) ?
    C48 C47 C46 . . 118.91(19) ?
    C49 C48 C47 . . 121.5(2) ?
    C49 C48 H48 . . 119.2 ?
    C47 C48 H48 . . 119.2 ?
    C48 C49 C50 . . 120.1(2) ?
    C48 C49 H49 . . 120.0 ?
    C50 C49 H49 . . 120.0 ?
    C51 C50 C49 . . 119.3(2) ?
    C51 C50 H50 . . 120.3 ?
    C49 C50 H50 . . 120.3 ?
    C50 C51 C46 . . 122.4(2) ?
    C50 C51 H51 . . 118.8 ?
    C46 C51 H51 . . 118.8 ?
    C45 C52 H52A . . 109.5 ?
    C45 C52 H52B . . 109.5 ?
    H52A C52 H52B . . 109.5 ?
    C45 C52 H52C . . 109.5 ?
    H52A C52 H52C . . 109.5 ?
    H52B C52 H52C . . 109.5 ?
loop_
    _geom_hbond_atom_site_label_D
    _geom_hbond_atom_site_label_H
    _geom_hbond_atom_site_label_A
    _geom_hbond_site_symmetry_A
    _geom_hbond_distance_DH
    _geom_hbond_distance_HA
    _geom_hbond_distance_DA
    _geom_hbond_angle_DHA
    O1 H1O O4 . 0.82 1.62 2.4093(18) 161.4
    O3 H3O O2 . 0.82 1.66 2.4647(19) 166.9
    O5W H5WA O11 4_566 0.84 2.16 2.979(5) 165.4
    O5W H5WA O11A 4_566 0.84 1.94 2.767(14) 170.1
    O5W H5WB O6 4_566 0.74 2.47 3.142(4) 152.6
    O5W H5WB O7 4_566 0.74 2.42 3.094(5) 153.0
    N3 H3N O5W . 0.86 2.23 2.933(2) 138.9
    N6 H6N O11 . 0.86 2.19 2.991(4) 155.5
    N6 H6N O11A . 0.86 2.62 3.47(3) 172.1
    N9 H9N O10 2_655 0.86 2.30 3.041(4) 144.7
    N9 H9N O9A 2_655 0.86 2.26 3.107(12) 167.3
    N12 H12N O6 2_645 0.86 2.13 2.961(3) 161.5
    C2 H2 O10 3_756 0.93 2.63 3.437(5) 145.5
    C4 H4 O6 4_566 0.93 2.56 3.409(4) 152.0
    C13 H13C O9 4_566 0.96 2.33 3.231(5) 156.0
    C15 H15 O8 3_766 0.93 2.62 3.544(4) 170.4
    C26 H26C O10A . 0.96 2.59 3.332(18) 133.8
    C28 H28 O10A 4_565 0.93 2.64 3.104(12) 111.2
    C30 H30 O10 2_655 0.93 2.33 3.117(5) 141.7
    C39 H39A O9A 2_655 0.96 2.39 2.938(11) 116.0
_shelx_hkl_file
;
   0   0   4 3953.72 168.792  22
   0   0  -4 3747.93 168.560   4
   0   0  -4 3800.20 168.586  14
   0   0   4 3836.16 168.800  15
   0   0  -5 0.07253 0.76275   4
   0   0   5-0.49283 0.87944  22
   0   0  -5 0.58913 0.71811  14
   0   0   5 0.52892 0.98394  15
   0   0  -5-0.56560 1.18046  15
   0   0  -6 189.213 8.95965  14
   0   0   6 173.663 8.43769   9
   0   0  -6 178.381 8.53553  17
   0   0  -6 207.051 9.41671  15
   0   0   6 201.191 9.28457  15
   0   0   6 199.691 8.89960   3
   0   0   6 204.510 9.23836  22
   0   0  -6 181.342 8.89297   4
   0   0  -7 1.28537 1.37346  15
   0   0   7-0.18607 0.88918   3
   0   0   7-0.29381 1.32055  15
   0   0  -7-0.05107 0.51008  17
   0   0  -7 0.81457 1.04182   4
   0   0   7 0.18757 0.38641   9
   0   0  -7 0.30770 0.94179  14
   0   0   7-1.76379 1.17641  22
   0   0  -8 419.667 19.2548  17
   0   0   8 440.603 20.1462  22
   0   0   8 445.362 19.7563   3
   0   0  -8 427.915 19.8100  14
   0   0  -8 460.982 19.8396   4
   0   0   8 407.499 19.1287   9
   0   0   8 452.473 20.3031  15
   0   0   8 412.582 20.0244  21
   0   0  -8 455.379 20.4955  15
   0   0   9 0.32193 0.48531   9
   0   0  -9-1.04706 1.48413   4
   0   0  -9-0.20840 2.04470  15
   0   0   9 0.75321 1.63273  15
   0   0   9-1.51309 1.26456   3
   0   0  -9 0.91562 1.31572  14
   0   0   9-1.20063 1.52832  22
   0   0  -9 0.11850 0.66263  17
   0   0   9-1.76426 1.75291  21
   0   0  10 77.9048 4.01444   9
   0   0  10 90.9086 5.28475  21
   0   0 -10 90.6277 5.06127   4
   0   0  10 96.8397 5.66967  15
   0   0 -10 80.5741 4.92778  14
   0   0  10 89.0371 4.85381   3
   0   0  10 87.1709 5.32224  22
   0   0 -10 90.4873 5.77694  15
   0   0  11-1.37804 1.96345  15
   0   0  11 1.65204 1.91207  22
   0   0 -11 0.15732 1.59355  14
   0   0  11 0.19440 1.77772  13
   0   0 -11 1.02814 2.48483  15
   0   0  11 0.39039 1.85850  21
   0   0  11-0.68546 1.44463   3
   0   0 -11-1.59663 1.62832   4
   0   0 -11-0.83208 0.73423  17
   0   0  12 2007.82 89.3592  13
   0   0  12 2110.92 88.8765   3
   0   0 -12 2120.19 90.7680  18
   0   0 -12 2077.99 90.0696  15
   0   0  12 2027.79 89.3765  21
   0   0 -12 2046.46 89.4835   1
   0   0 -12 2127.12 89.1137   4
   0   0 -12 1812.77 88.0204   6
   0   0 -12 1979.16 88.9609  14
   0   0  12 2022.21 89.7027  15
   0   0  12 2157.35 89.5622  22
   0   0 -13-1.84942 3.06801  15
   0   0  13-0.91247 2.32624  13
   0   0 -13-1.95188 3.40062  18
   0   0 -13-0.24508 2.41334   1
   0   0  13-0.23840 2.09589  22
   0   0 -13-1.10415 2.17605   4
   0   0  13-0.54356 2.46419  15
   0   0 -13 0.48433 0.56702   5
   0   0  13 0.93176 1.69723   3
   0   0  13-1.37141 2.33869  21
   0   0 -13 0.18081 1.83135  14
   0   0 -14 1.69702 3.39242  18
   0   0  14-1.71541 2.63061  13
   0   0 -14 0.58206 2.10171   4
   0   0 -14-0.95146 2.03022  14
   0   0  14-1.71645 2.67203  21
   0   0 -14-0.26366 2.59627   1
   0   0  14 2.03176 2.42727  22
   0   0  14 0.58837 2.49049  15
   0   0 -14 1.67045 3.09319  15
   0   0 -15-0.36084 3.52731  15
   0   0 -15 0.91925 3.79447  18
   0   0  15-1.89674 2.76651  15
   0   0  15 1.30881 2.61466  21
   0   0  15-0.31890 1.67472  20
   0   0 -15-0.28291 2.61936   1
   0   0  15 1.30944 2.51256  13
   0   0 -15 0.59770 2.11243  14
   0   0 -16 14.6062 3.09822  14
   0   0 -16 16.1360 2.98891  14
   0   0  16 17.7810 3.46838  21
   0   0 -16 15.5377 4.62257  15
   0   0  16 18.9098 3.54880  13
   0   0 -16 18.7890 3.69658   1
   0   0 -16 18.8176 4.13654   7
   0   0  16 19.9625 3.95671  15
   0   0 -16 19.2707 4.97108  18
   0   0  16 25.5989 2.65905  20
   0   0  17-0.88016 3.03266  13
   0   0 -17-1.30096 2.56292  14
   0   0  17-1.98986 2.06268  20
   0   0 -17-0.85356 2.46642  14
   0   0 -17 0.32371 3.04654   1
   0   0  17-2.05381 3.14059  21
   0   0 -17-0.52917 4.56729  18
   0   0  17-2.15826 3.37171  15
   0   0 -17-4.68580 4.28519   7
   0   0 -17-0.41403 4.06264  15
   0   0  18 107.289 7.37323  21
   0   0 -18 106.402 6.96814  14
   0   0 -18 110.563 7.72525   1
   0   0 -18 96.2250 8.86937  10
   0   0 -18 107.479 8.49487  15
   0   0 -18 118.873 9.12470   7
   0   0  18 108.223 8.08168  15
   0   0 -18 101.495 9.24228  18
   0   0  18 89.3685 7.03311  13
   0   0 -19-6.03456 5.01151  18
   0   0 -19-3.20099 4.40889   7
   0   0  19-5.21792 4.23380  15
   0   0 -19-0.46745 4.48912  15
   0   0 -19-7.31656 5.24083  10
   0   0 -20 22.4658 6.47874  18
   0   0 -20 34.5900 5.90613   7
   0   0  20 29.0201 5.09214  15
   0   0 -20 21.9989 5.81394  10
   0   0  21-7.04515 4.84214  15
   0   0 -21 0.59993 5.03030   7
   0   0 -21 0.68263 6.02976  18
   0   0 -21-2.05555 5.62871  10
   0   0 -22 110.982 10.7838  10
   0   0 -22 110.168 9.55457   7
   0   0 -22 106.718 10.6985  18
   0   0 -23 2.29652 6.51287  10
   0   0 -23-6.09805 7.02898  18
   0   0 -24 13.5844 7.08219  18
   0  -1   3 136.278 7.04876  15
   0   1  -3 154.022 6.96758   1
   0  -1   4 13148.0 576.836  22
   0   1   4 14363.0 576.643  15
   0   1  -4 12600.7 576.574  14
   0  -1  -4 13121.0 576.624  15
   0   1  -4 13309.8 576.384   6
   0  -1   4 12747.9 576.905  15
   0   1   4 13571.1 576.501  21
   0  -1   4 13093.7 576.570  14
   0   1  -4 12350.8 576.680   1
   0   1   4 12639.9 576.310  20
   0  -1   4 12736.4 576.657   4
   0  -1   4 13098.0 576.416   9
   0   1   4 13497.1 576.496  13
   0  -1  -4 13137.9 576.364   3
   0   1  -5 3006.10 137.057  14
   0   1   5 3228.83 137.028  13
   0  -1   5 3314.39 137.400  22
   0   1  -5 3141.17 137.440  22
   0  -1   5 3220.30 137.467  15
   0   1   5 2909.79 137.136  15
   0   1  -5 3107.58 137.204   4
   0  -1   5 2940.09 137.027  14
   0   1  -5 3052.40 137.257   1
   0  -1  -5 2981.85 137.170  15
   0   1   5 3158.73 137.026  21
   0   1  -5 3143.33 136.797  17
   0  -1   5 3128.35 137.154   4
   0   1  -5 3120.70 137.506  15
   0  -1   5 3131.02 136.841   9
   0  -1  -6 6202.82 273.312  15
   0   1  -6 6079.44 272.747  17
   0   1   6 5889.64 273.055  21
   0   1  -6 6341.80 273.640  15
   0   1   6 6119.77 273.211  22
   0   1   6 5987.46 273.060  13
   0  -1   6 6691.68 273.485  22
   0  -1  -6 6322.21 272.871   4
   0   1  -6 6334.76 273.348   1
   0  -1   6 6391.30 272.804   9
   0   1  -6 6071.57 273.131  14
   0   1  -6 6035.60 273.223   4
   0   1   6 6108.93 273.209  15
   0  -1   6 6347.52 273.538  15
   0   1  -7 19.0853 1.88009   4
   0  -1  -7 21.4595 2.06049  15
   0   1   7 16.8052 1.70800  13
   0  -1  -7 20.0221 1.58783   4
   0   1  -7 18.6199 1.34146  17
   0   1   7 16.5762 1.84977  15
   0   1  -7 15.4160 2.34845  15
   0  -1   7 20.5527 2.02920  22
   0   1  -7 18.7651 1.75522  14
   0  -1   7 16.5302 2.10826  15
   0   1  -7 17.5620 1.93975   1
   0   1   7 15.5711 1.82567  22
   0   1   7 22.0871 1.81865  21
   0  -1   7 20.9599 1.43873   9
   0   1  -8 1900.93 84.8429  15
   0  -1   8 1876.42 84.6953  15
   0   1  -8 1925.72 84.3211   4
   0   1   8 1841.51 84.3684  15
   0  -1  -8 1895.13 84.5436  15
   0  -1   8 1860.54 83.6736   9
   0  -1  -8 1947.97 83.9326   4
   0   1   8 1857.53 84.1775  13
   0   1   8 1856.92 84.1834  21
   0  -1   8 1966.76 84.6209  22
   0   1  -8 1898.82 84.4855   1
   0   1  -8 1832.56 83.6610   6
   0   1  -8 1971.00 84.2129  14
   0   1   8 1933.97 84.3323  22
   0  -1   9 42.9343 3.48602  22
   0  -1   9 44.8743 2.62204   9
   0   1  -9 44.4296 3.26228  14
   0   1  -9 46.1609 3.38075   4
   0  -1  -9 47.6204 3.19738  14
   0   1   9 49.6297 3.50765  15
   0  -1   9 45.1922 3.79834  15
   0   1   9 42.1570 3.21604  21
   0   1   9 45.9965 3.37924  22
   0  -1  -9 42.4567 3.62912  15
   0  -1  -9 50.5174 3.04264   4
   0  -1   9 48.0689 3.33052   3
   0   1  -9 38.5020 3.82851  15
   0   1  -9 52.0367 2.67846   6
   0   1   9 48.5060 3.29879  13
   0   1  -9 42.0998 3.43825   1
   0  -1  10 211.748 10.4638   3
   0   1  10 217.382 10.4853  13
   0   1 -10 216.710 11.3471  15
   0  -1 -10 216.193 10.1504   4
   0   1  10 214.695 10.6034  22
   0   1 -10 194.948 9.66936   6
   0  -1 -10 213.468 11.0057  15
   0   1 -10 214.469 10.4062  14
   0   1  10 206.433 10.7408  15
   0  -1  10 229.030 10.9543  22
   0   1  10 215.184 10.4659  21
   0   1 -10 215.209 10.7983   1
   0  -1 -10 210.619 10.3092  14
   0  -1  10 216.975 11.0958  15
   0  -1  10 194.447 9.63509   9
   0  -1 -10 192.065 9.75232   5
   0   1 -10 211.310 10.6088   4
   0   1 -11 577.664 26.8694  15
   0   1  11 581.141 25.9740  13
   0  -1 -11 562.179 25.8021  14
   0  -1 -11 522.675 25.1079   5
   0   1  11 550.960 26.2239  15
   0   1  11 568.161 25.3666  20
   0  -1 -11 586.950 25.6453   4
   0  -1  11 525.944 24.9967   9
   0   1 -11 579.858 25.9061  14
   0  -1  11 581.269 26.3918  22
   0   1  11 574.373 25.9582  21
   0  -1 -11 594.295 26.5693  15
   0   1  11 571.869 26.1384  22
   0  -1  11 561.409 26.3034  21
   0  -1  11 562.159 25.8806   3
   0  -1  11 591.357 26.6803  15
   0  -1 -11 511.128 24.9778  17
   0   1 -11 592.001 26.1331   4
   0   1 -11 586.045 26.3509   1
   0  -1 -11 585.255 27.1483  18
   0  -1  12 4.63770 2.52739  15
   0   1 -12-0.95557 2.20455   1
   0   1  12-0.94638 2.04614  13
   0   1 -12 5.46348 3.03316  15
   0   1 -12 3.01016 2.02756   4
   0  -1  12 3.85243 0.86090   9
   0  -1 -12 2.03308 1.73242   4
   0  -1 -12 1.48828 0.76925  17
   0   1  12 2.07344 1.30216  20
   0   1  12 1.61515 2.28204  15
   0   1 -12-0.52781 2.14917  14
   0   1  12-0.37836 2.01411  21
   0  -1 -12 3.04073 3.01184  18
   0  -1 -12 0.90140 0.84488   5
   0  -1 -12 1.83667 2.39502   7
   0  -1  12 2.64458 2.19097  22
   0  -1  12 6.31555 2.44271  21
   0  -1 -12 4.97778 2.69113  15
   0   1  12 4.35203 2.07200  22
   0  -1 -12 1.65918 1.73941  14
   0  -1  12 4.37781 1.98228   3
   0  -1  13 16.5573 3.14881  13
   0  -1 -13 21.4974 3.99805  18
   0   1 -13 16.6061 3.16995   1
   0   1 -13 18.5209 2.79294   4
   0   1  13 13.0355 1.90177  20
   0   1  13 15.8619 2.95564  15
   0  -1 -13 16.6725 1.32843  16
   0   1  13 17.8592 2.73830  21
   0   1 -13 22.2023 4.32590  18
   0  -1  13 20.4049 3.28569  21
   0   1  13 17.0482 2.72353  13
   0   1 -13 26.0386 4.03296  15
   0  -1 -13 22.7286 3.36072   7
   0  -1 -13 15.3686 1.31541   5
   0   1  13 14.9444 2.64053  22
   0  -1  13 17.5130 2.53266   3
   0  -1 -13 15.7908 3.39774  15
   0  -1 -13 19.4243 2.42588   4
   0  -1 -13 15.2198 2.59202  14
   0   1 -13 19.9843 2.52461  14
   0  -1 -13 13.9426 2.33765  14
   0  -1  13 15.5767 3.22062  15
   0   1  14 294.470 14.7475  15
   0  -1  14 274.209 14.6593  13
   0  -1  14 273.773 13.9465   3
   0  -1 -14 292.820 13.8244   4
   0   1  14 273.584 14.1944  21
   0  -1 -14 287.332 15.3575   7
   0  -1 -14 267.837 13.8574  14
   0  -1 -14 280.174 14.5293   1
   0  -1  14 282.876 15.0065  15
   0   1  14 288.885 13.4711  20
   0   1 -14 279.450 14.6887   1
   0   1 -14 290.815 15.4492  15
   0   1  14 262.198 14.2809  22
   0  -1 -14 301.275 15.1946  15
   0  -1  14 278.273 14.7017  21
   0   1 -14 292.399 14.0995  14
   0   1 -14 294.637 16.1683  18
   0  -1 -14 253.021 14.1137  14
   0  -1 -14 287.148 15.7339  18
   0   1 -14 272.311 14.2392   4
   0   1  14 291.732 14.2768  13
   0  -1 -15 24.7299 3.87862   7
   0   1  15 15.5435 3.40703  15
   0  -1 -15 13.1091 3.13188   1
   0  -1  15 14.0308 3.32085  13
   0  -1  15 16.5594 3.62031  15
   0   1  15 13.5668 2.04806  20
   0  -1  15 16.3544 3.34463  21
   0   1 -15 15.5149 2.67638  14
   0  -1 -15 17.0597 2.63928  14
   0   1  15 11.3099 2.88904  21
   0   1  15 13.9823 2.87553  22
   0  -1 -15 15.5782 3.57170  15
   0  -1 -15 17.6990 2.89590  14
   0   1 -15 12.5086 4.52009  18
   0   1 -15 14.5716 4.08029  15
   0  -1  15 14.1904 2.60750   3
   0   1  15 9.65741 2.89490  13
   0   1 -15 18.9458 3.26328   1
   0  -1 -15 12.2650 4.07502  18
   0   1 -16 515.065 24.7883   1
   0  -1  16 522.038 25.2772  15
   0   1 -16 514.105 24.0009  14
   0  -1 -16 508.969 24.5904   1
   0   1  16 494.918 23.2517  20
   0   1 -16 510.765 25.7306  15
   0   1 -16 501.949 26.5200  18
   0   1  16 486.276 24.2339  21
   0   1  16 494.291 24.2391  13
   0   1  16 495.864 24.8519  15
   0  -1 -16 481.996 26.0351  18
   0  -1 -16 522.505 25.3929  15
   0  -1 -16 520.762 25.7120   7
   0  -1 -16 494.579 24.2069  14
   0  -1 -16 498.037 23.8597  14
   0  -1  16 516.063 24.7952  21
   0  -1  16 506.604 24.7460  13
   0   1 -17 67.3932 7.42433  18
   0   1 -17 64.8402 7.00776  15
   0   1  17 68.5163 5.41675  21
   0   1 -17 70.2949 5.05265  14
   0  -1  17 56.2561 5.54469  13
   0   1  17 67.1502 5.99867  15
   0  -1 -17 68.5773 5.29124  14
   0  -1  17 63.4388 6.17134  15
   0  -1 -17 65.0110 7.20280  18
   0  -1 -17 64.4793 6.56033  15
   0   1 -17 73.3478 5.91917   1
   0  -1 -17 64.1765 7.29200  10
   0   1  17 70.5217 5.44209  13
   0  -1 -17 74.5592 6.97819   7
   0  -1  17 63.6212 5.81746  21
   0  -1 -17 63.2587 5.55683   1
   0  -1 -17 58.5486 4.80260  14
   0  -1 -18 45.1144 4.90685   1
   0   1  18 32.8889 4.68161  15
   0   1 -18 39.8290 4.64781   1
   0   1 -18 29.5455 5.98587  18
   0   1 -18 48.7922 6.28187  15
   0  -1 -18 42.9974 5.87566   7
   0  -1  18 45.1806 5.39995  15
   0   1  18 38.7687 4.35224  13
   0  -1  18 41.5288 4.80253  13
   0   1 -18 41.1831 6.01947   7
   0  -1 -18 32.1110 5.26891  15
   0  -1 -18 41.9019 4.29778  14
   0  -1  18 48.2410 5.18356  21
   0  -1 -18 41.7685 6.29191  18
   0  -1 -18 44.8944 6.55101  10
   0   1 -19 17.6954 5.30764  15
   0   1 -19 25.2624 6.20102  10
   0  -1 -19 17.6991 5.56911  10
   0   1  19 26.1468 4.71758  15
   0   1 -19 28.2743 5.54661   7
   0   1 -19 23.8822 6.34904  18
   0  -1 -19 30.9211 5.33138   7
   0  -1  19 24.8661 4.94220  15
   0  -1 -19 20.8737 5.56261  18
   0  -1 -19 30.0807 5.29057  15
   0   1 -20 166.807 11.4912   7
   0  -1 -20 140.567 11.5840  18
   0   1  20 122.173 9.39128  15
   0   1 -20 137.538 11.7035  18
   0   1 -20 170.925 11.2485  15
   0  -1 -20 144.970 10.7463   7
   0  -1  20 134.983 10.2064  15
   0  -1 -20 138.332 11.2918  10
   0   1 -20 126.520 11.4815  10
   0  -1  21 1.88081 4.69759  15
   0   1 -21-1.41103 6.39744  18
   0  -1 -21 7.29038 5.80080  10
   0  -1 -21 1.31274 6.20100  18
   0   1 -21 3.53955 5.84495  10
   0  -1 -21 4.06660 4.82156   7
   0   1 -21-1.24444 4.92126   7
   0   1 -22 32.8785 7.51375  10
   0  -1 -22 29.4025 6.11391   7
   0   1 -22 44.6232 6.99372   7
   0  -1 -22 29.8153 7.23265  18
   0  -1 -22 37.9716 7.35401  10
   0   1 -22 34.4131 7.62600  18
   0   1 -23 9.64041 5.65792   7
   0   1 -23-0.78873 6.51358  10
   0   1 -23-2.37225 6.82631  18
   0  -1 -23 8.78720 7.00050  18
   0  -1 -23 2.96462 6.15242  10
   0  -1 -24-3.11275 7.05704  10
   0   2  -3 3119.13 142.315   1
   0   2  -3 3261.29 142.196   6
   0   2  -3 3127.88 142.250  14
   0   2   3 3301.95 142.266   7
   0  -2   3 3182.68 142.383   4
   0  -2   3 2798.62 142.438  15
   0   2   3 3254.59 141.985  15
   0   2   3 3655.69 142.376  14
   0  -2   4 5780.11 266.604   4
   0   2  -4 5516.37 266.802  15
   0   2  -4 6304.57 266.803  22
   0  -2   4 6232.12 266.630   1
   0   2  -4 6082.84 266.613   1
   0  -2  -4 5796.33 266.075  20
   0  -2   4 6581.35 266.803  22
   0  -2   4 6365.66 266.881  15
   0   2  -4 5899.20 266.474  14
   0   2   4 6091.92 266.541   7
   0   2   4 6023.45 266.507  14
   0   2  -4 6128.47 266.353   6
   0  -2  -4 6296.43 266.558  14
   0  -2   4 5749.51 266.461  14
   0  -2  -4 6066.55 266.593   7
   0   2   4 5810.71 266.082  19
   0  -2  -4 6036.45 266.428   5
   0  -2   4 6069.60 266.289  17
   0  -2  -4 6260.34 266.164  21
   0   2   4 6209.15 266.257  15
   0  -2  -4 6207.15 266.289  15
   0  -2   5 248.723 11.1599  22
   0   2  -5 227.084 10.7891  14
   0   2   5 234.891 10.6107  15
   0  -2  -5 237.460 10.6615  15
   0   2  -5 220.696 10.9515   4
   0  -2  -5 245.194 10.9115  14
   0   2  -5 246.903 10.6024   6
   0   2  -5 222.369 10.9172   1
   0  -2   5 224.106 10.5019  17
   0  -2  -5 231.910 10.6725   5
   0  -2   5 234.014 10.7841  14
   0   2  -5 203.670 11.2418  15
   0  -2   5 222.911 11.2300  15
   0  -2   5 224.226 10.9399   4
   0  -2  -5 227.362 10.9336   7
   0  -2   5 232.574 10.6316   9
   0   2  -5 235.178 11.1649  22
   0  -2  -5 213.880 10.2710   9
   0   2   5 218.092 10.3201  19
   0   2   5 244.318 10.4723  13
   0  -2  -5 207.886 10.3520   3
   0  -2   6 2087.31 89.9620   9
   0   2   6 2059.48 90.0564  15
   0   2   6 2078.77 89.8666  21
   0  -2   6 2017.13 90.6550  15
   0   2  -6 2055.05 90.1792  14
   0   2   6 2008.20 89.6564  20
   0   2  -6 2129.27 90.6244  22
   0  -2  -6 2004.85 90.1405  15
   0  -2  -6 2040.41 90.2550  14
   0  -2  -6 1962.18 89.7076   3
   0   2  -6 2008.15 90.3659   1
   0  -2   6 2029.99 90.3174   4
   0  -2  -6 1905.44 90.3751   7
   0   2  -6 2014.77 90.7241  15
   0  -2   6 2175.59 90.5715  22
   0   2   6 2089.71 89.8748  13
   0   2  -6 2059.66 89.8792   6
   0   2  -6 1983.52 90.3910   4
   0  -2   6 1988.19 89.8165  17
   0  -2   6 2002.71 90.1381  14
   0  -2  -6 2009.39 89.9754   5
   0   2  -7 1431.88 62.4147  22
   0  -2  -7 1416.50 61.9304  15
   0   2   7 1330.71 61.5789  21
   0  -2   7 1390.33 62.0532   4
   0   2  -7 1374.31 62.1526   1
   0  -2   7 1372.28 62.4193  15
   0   2   7 1364.13 61.5858  13
   0   2  -7 1415.80 61.8829  14
   0  -2   7 1333.38 61.5911   9
   0   2  -7 1364.79 62.1073   4
   0  -2   7 1471.56 62.3358  22
   0  -2  -7 1431.42 61.9767  14
   0   2  -7 1386.73 61.5059   6
   0  -2   7 1367.88 61.8531  14
   0   2  -7 1441.78 62.5719  15
   0  -2  -7 1404.00 62.2887   7
   0  -2  -7 1396.15 61.6188   5
   0   2   7 1345.61 61.3183  20
   0   2   7 1415.61 61.8136  15
   0  -2   8 122.435 6.97932  22
   0   2   8 124.676 6.34376  21
   0  -2   8 121.263 6.53195  14
   0  -2  -8 122.197 6.10156   4
   0   2  -8 119.987 6.84213   1
   0   2   8 124.700 6.33906  13
   0   2  -8 125.914 7.33401  15
   0   2   8 122.411 6.55673  15
   0   2  -8 131.850 6.17823   6
   0  -2   8 119.132 6.20771   9
   0  -2  -8 122.377 6.65118  14
   0   2   8 118.671 5.96683  20
   0   2  -8 138.339 6.98442   4
   0  -2  -8 120.304 6.96771   7
   0   2  -8 132.763 6.65213  14
   0  -2   8 126.921 7.21679  15
   0  -2  -8 114.715 6.18998   5
   0  -2  -8 123.161 6.73673  15
   0   2  -8 133.346 7.24567  22
   0  -2  -9 692.662 32.7483   7
   0  -2  -9 722.311 32.4511  15
   0  -2  -9 706.210 31.7891   5
   0  -2   9 703.534 31.7582   9
   0  -2  -9 734.927 32.3508  14
   0   2  -9 701.914 32.4906   4
   0   2  -9 723.082 33.1112  15
   0  -2   9 714.937 32.7157  22
   0   2   9 704.972 32.2446  15
   0  -2  -9 701.166 31.7108   4
   0   2   9 715.796 32.2071  22
   0   2  -9 684.164 32.1646  14
   0   2   9 708.763 31.9741  21
   0   2  -9 718.048 32.6031   1
   0   2   9 678.770 31.5444  20
   0  -2   9 701.658 32.8963  15
   0   2   9 709.385 31.9708  13
   0   2  -9 698.039 31.6706   6
   0  -2 -10 72.1811 4.92455  15
   0   2  10 71.4350 4.43004  21
   0  -2 -10 72.7485 4.11753   4
   0   2 -10 79.9683 5.75146  15
   0  -2 -10 67.5622 4.09406   5
   0  -2  10 75.6371 5.14423  22
   0   2  10 79.0158 4.48896  13
   0  -2 -10 74.5475 5.47390  18
   0   2 -10 73.4930 4.65456  14
   0   2 -10 70.6310 4.95957   4
   0  -2  10 74.9012 4.19117   9
   0   2  10 73.3878 4.68653  15
   0  -2  10 71.9926 5.33757  15
   0   2 -10 91.3979 5.33599   1
   0   2  10 72.3459 3.95048  20
   0   2 -10 79.8211 4.06916   6
   0  -2 -10 78.6082 4.81647  14
   0   2  10 78.0959 4.71335  22
   0  -2 -10 69.3520 5.11169   7
   0   2  11 36.4256 2.46078  20
   0   2 -11 37.2579 2.47690   6
   0  -2  11 37.5884 2.56638   9
   0   2  11 40.3723 3.02386  13
   0  -2 -11 37.2735 3.02686  14
   0  -2 -11 43.0198 3.40854  14
   0   2 -11 45.7341 3.74045   1
   0  -2 -11 33.2976 2.51995   5
   0  -2 -11 33.9970 2.60045   4
   0  -2 -11 38.0379 3.60173  15
   0  -2 -11 39.7371 2.60177  16
   0  -2 -11 39.8855 4.01103  18
   0  -2 -11 35.5845 3.69573   7
   0  -2  11 35.9254 3.93920  15
   0   2 -11 43.7051 3.72666   4
   0  -2  11 40.4516 3.39657   3
   0   2  11 37.9867 3.31756  15
   0   2 -11 37.3734 3.20332  14
   0   2 -11 44.6814 4.50379  15
   0   2  11 40.9161 3.30861  22
   0   2  11 36.4557 3.01939  21
   0   2 -12 1264.19 55.4208  14
   0   2  12 1236.90 55.2186  13
   0   2  12 1204.89 54.5959  20
   0   2  12 1257.42 55.4901  22
   0  -2 -12 1182.73 55.1627  14
   0  -2 -12 1234.38 55.9455  15
   0  -2  12 1182.30 54.5981   9
   0  -2 -12 1307.51 56.6989  18
   0  -2  12 1301.19 55.6158   3
   0  -2 -12 1168.15 54.5964   5
   0   2 -12 1337.90 56.0759   1
   0   2 -12 1305.55 56.7104  15
   0  -2 -12 1253.16 54.8313   4
   0  -2  12 1247.22 56.3335  15
   0  -2  12 1273.04 56.0494  21
   0   2  12 1236.53 55.2318  21
   0   2 -12 1196.01 55.7068   4
   0   2  12 1202.09 55.5684  15
   0  -2 -12 1273.10 55.5769  14
   0  -2 -12 1272.92 56.3604   7
   0  -2 -12 1136.93 54.5756  16
   0  -2 -13 20.4776 1.65872  17
   0  -2  13 27.6990 3.96715  15
   0  -2 -13 23.4580 1.87563  16
   0  -2 -13 22.2108 2.91258  14
   0   2  13 26.4786 2.84465  13
   0   2 -13 28.4359 3.59850   1
   0  -2 -13 22.8429 4.09548  18
   0   2  13 22.6625 2.93240  22
   0   2 -13 21.8685 1.79984   5
   0  -2  13 20.4355 1.97503   9
   0  -2 -13 26.9074 2.84898  14
   0  -2  13 24.1677 3.46169  21
   0  -2  13 24.2939 3.06803   3
   0   2 -13 23.2936 3.32204   4
   0   2  13 19.4078 3.15527  15
   0   2 -13 24.4544 3.01085  14
   0  -2 -13 24.5708 1.85453   5
   0   2  13 28.3130 2.87076  21
   0   2 -13 35.4180 4.65258  18
   0   2 -13 27.8382 4.12708  15
   0  -2 -13 23.0875 2.32902   4
   0   2  13 25.8918 2.07280  20
   0  -2 -13 29.8779 3.74393  15
   0   2 -13 21.6873 1.80794  16
   0  -2 -13 25.9109 3.54469   7
   0  -2 -14 41.9353 3.52561  14
   0  -2 -14 41.5070 2.49190   5
   0   2 -14 41.6810 3.82343  14
   0   2 -14 43.8248 5.56875  18
   0  -2  14 42.4233 3.94726   3
   0  -2 -14 45.1790 3.20156   4
   0  -2  14 44.3241 4.56773  21
   0   2 -14 43.7779 4.30935   4
   0  -2 -14 43.9665 4.69647   7
   0   2  14 40.6058 4.17727  15
   0   2  14 41.6829 2.80931  20
   0   2 -14 43.3595 4.23643   1
   0  -2 -14 51.3879 5.31809  10
   0  -2 -14 36.9531 2.41482  16
   0   2  14 42.3768 3.69018  13
   0  -2  14 38.1884 2.59747   9
   0   2  14 52.2744 3.82123  21
   0  -2 -14 38.2783 3.78968  14
   0  -2 -14 45.6652 4.97849  18
   0   2 -14 41.3345 5.03931  15
   0  -2 -14 41.9570 4.48657  15
   0  -2  14 42.5281 4.71556  15
   0   2  14 50.6588 3.99835  22
   0   2 -15 311.422 17.2717  18
   0  -2  15 278.461 15.7779  15
   0  -2 -15 284.647 16.3343  10
   0   2  15 281.403 13.6545  20
   0  -2  15 301.256 15.5186  13
   0   2 -15 294.840 14.6939  14
   0  -2 -15 295.822 16.3465  18
   0  -2 -15 304.588 15.6580  15
   0   2  15 280.817 15.1076  15
   0  -2 -15 289.870 14.4575  14
   0   2 -15 289.697 16.3095  15
   0  -2  15 299.954 14.8460   3
   0   2  15 276.570 14.5138  13
   0  -2 -15 304.435 16.0561   7
   0  -2  15 294.606 15.5135  21
   0  -2 -15 290.430 14.7782  14
   0   2  15 290.370 14.7897  22
   0   2 -15 302.242 15.4144   1
   0   2 -16 36.9175 5.37316  15
   0  -2 -16 28.4904 4.94095  10
   0  -2 -16 32.9991 3.58802  14
   0  -2 -16 40.4274 4.98450  15
   0  -2 -16 32.4998 3.70045  14
   0   2  16 32.6471 4.18438  15
   0  -2 -16 41.7408 5.10177   7
   0  -2  16 38.5677 4.64567  21
   0   2 -16 33.9366 6.21146  18
   0  -2  16 49.3249 4.95258  13
   0   2  16 29.2549 3.80528  22
   0   2 -16 37.6901 3.80088  14
   0  -2 -16 42.6382 4.25296   1
   0   2  16 35.6867 3.84871  13
   0  -2  16 38.9100 4.97060  15
   0  -2  16 39.3194 4.05217   3
   0  -2 -16 35.1682 5.46987  18
   0   2 -16 30.2314 4.14157   1
   0  -2 -17 74.5183 5.36704  14
   0  -2 -17 69.1258 5.73552   1
   0  -2 -17 76.3110 6.56682  15
   0   2 -17 69.1382 7.28112  15
   0   2  17 66.6645 5.86748  15
   0  -2 -17 68.3139 6.64537   7
   0  -2 -17 57.1584 7.06043  18
   0   2 -17 63.6559 5.20291  14
   0   2 -17 80.5528 6.10811   1
   0  -2  17 78.2001 6.41958  21
   0   2  17 68.7796 5.34317  13
   0  -2 -17 64.1518 7.18770  10
   0  -2 -17 64.4072 4.91459  14
   0   2 -17 69.7876 7.94481  18
   0  -2  17 66.8647 6.69840  15
   0  -2  17 63.2089 5.25436   3
   0  -2  17 72.2140 6.26053  13
   0  -2  18 125.201 9.06415  15
   0   2 -18 117.992 10.4341  18
   0  -2 -18 111.683 9.51728  18
   0  -2  18 128.845 8.73595  13
   0  -2 -18 126.123 9.72756  10
   0   2  18 108.450 8.06314  15
   0  -2  18 117.178 8.62328  21
   0  -2 -18 137.959 9.07558  15
   0  -2 -18 118.423 7.49215  14
   0   2 -18 118.919 9.61679  15
   0  -2 -18 123.008 8.15937   1
   0   2  19 30.3757 4.38631  15
   0  -2 -19 31.5010 5.49780   7
   0  -2 -19 20.5474 5.62880  10
   0  -2  19 14.5867 4.82555  15
   0   2 -19 21.1796 6.00958  15
   0   2 -19 35.3670 7.09703  18
   0  -2  19 29.7869 4.69483  13
   0  -2 -19 24.9684 5.89654  18
   0  -2  19 22.5196 4.65974  21
   0  -2 -20-3.63666 5.30560  10
   0   2 -20 1.38635 6.54907  18
   0  -2 -20 2.65694 4.45581   7
   0   2  20 3.26121 3.67197  15
   0  -2  20 3.35637 4.49510  15
   0   2 -20 6.12083 5.13201   7
   0   2 -20 7.61008 5.77122  10
   0  -2 -20 1.18672 5.60635  18
   0   2 -21 5.82057 5.63378   7
   0  -2 -21-3.14632 6.19637  18
   0   2 -21 10.9683 6.31054  10
   0  -2 -21-4.50776 5.06505   7
   0   2 -21-4.40570 6.82622  18
   0  -2 -21 4.49799 5.43983  10
   0  -2  22 9.33395 4.99921  15
   0  -2 -22 12.0033 5.82978  18
   0   2 -22 13.6067 5.72390   7
   0   2 -22 13.8827 6.64283  10
   0   2 -22 8.51647 6.76227  18
   0  -2 -22 10.2163 5.92591  10
   0   2 -23 12.8228 6.54833   7
   0   2 -23 5.68208 6.60384  10
   0  -2 -23 4.29960 6.16258  10
   0   2 -23 4.90741 6.96460  18
   0   3   1 1.64414 0.67197  14
   0   3   1 1.10778 0.65533   5
   0   3   1 1.72737 0.63643  16
   0   3  -2 259.412 13.3796  14
   0   3   2 332.149 13.6312   5
   0   3   2 282.863 13.2029  11
   0  -3   2 225.273 13.4342   4
   0   3   2 361.877 13.6300  14
   0   3   2 293.735 13.4382   2
   0   3   2 332.108 13.5749  16
   0   3  -2 280.409 13.4009  16
   0   3  -2 272.384 13.3888   5
   0   3   3 3870.89 162.344   5
   0   3   3 3493.66 161.898  10
   0   3   3 3902.18 162.238   7
   0  -3  -3 3769.38 162.146  11
   0   3  -3 3506.55 162.194   5
   0   3  -3 3700.67 162.294  14
   0  -3  -3 3312.15 161.893  10
   0  -3   3 3620.42 162.433   4
   0  -3  -3 3680.91 161.829  15
   0  -3  -3 3749.86 162.253   7
   0   3   4 3932.68 171.341   7
   0  -3   4 4099.51 171.524   1
   0   3  -4 4365.31 171.772  22
   0  -3  -4 3974.45 171.381  14
   0  -3   4 3547.91 171.609  15
   0  -3  -4 3999.25 171.372  16
   0  -3  -4 3810.38 170.899  19
   0  -3  -4 3741.74 171.376   7
   0  -3   4 3956.32 171.560   4
   0  -3  -4 3660.94 171.129  10
   0   3   4 4333.03 171.522  14
   0  -3   4 3992.91 171.368  14
   0  -3  -4 3935.01 171.393   5
   0  -3  -4 3716.84 170.988  18
   0  -3  -4 3343.26 171.171  11
   0  -3   4 3981.84 171.228   6
   0   3  -4 3788.23 171.357  14
   0   3  -4 3859.84 171.615   4
   0   3   4 4040.88 170.934  15
   0  -3  -4 3898.47 170.925  15
   0  -3  -5 839.672 37.2301  14
   0  -3  -5 825.457 37.0231  18
   0   3  -5 816.666 37.0408   6
   0  -3  -5 852.319 36.6780  21
   0   3  -5 872.380 37.6320  22
   0  -3  -5 809.355 37.1083  16
   0   3   5 841.860 36.8067  15
   0   3   5 867.522 37.2487   7
   0  -3  -5 858.109 36.6774  13
   0  -3   5 864.247 37.3981   1
   0   3  -5 813.127 37.1964  14
   0  -3  -5 848.330 37.3007   7
   0   3  -5 768.994 37.6299  15
   0  -3  -5 841.993 36.8307  15
   0  -3   5 809.676 37.3846   4
   0  -3  -5 806.723 36.6384  20
   0   3  -5 806.908 37.4730   4
   0  -3   5 744.536 36.8881  17
   0   3  -5 811.293 37.3077   1
   0  -3   5 853.508 37.6773  15
   0  -3  -5 782.552 37.1165   5
   0  -3   5 850.214 37.2177  14
   0   3   5 841.946 37.2839  14
   0  -3  -5 750.262 37.1094  10
   0  -3  -6 1200.98 53.1081  18
   0  -3   6 1242.82 53.1637  14
   0  -3   6 1214.99 53.3615   4
   0  -3  -6 1215.76 53.2590  10
   0  -3  -6 1216.17 53.3060   7
   0  -3  -6 1195.42 52.9942  16
   0  -3   6 1211.31 53.3314   1
   0   3   6 1103.46 52.4984  19
   0   3  -6 1157.07 52.9004   6
   0   3  -6 1199.87 53.6125  22
   0   3  -6 1167.56 53.1162  14
   0  -3   6 1213.83 53.6732  15
   0   3  -6 1203.30 53.7530  15
   0   3  -6 1179.76 53.2906   1
   0   3  -6 1179.85 53.4470   4
   0  -3  -6 1171.19 52.8049  15
   0  -3   6 1137.35 52.9194   9
   0  -3  -6 1212.19 53.1695  14
   0   3   6 1183.92 52.7668  15
   0  -3   6 1237.58 52.8427  17
   0  -3  -6 1192.28 53.0427   5
   0  -3   7 214.364 11.2905  15
   0   3  -7 232.976 11.3108  22
   0  -3   7 231.925 11.0303   4
   0  -3  -7 226.844 11.0564  10
   0   3  -7 222.458 10.9780   1
   0  -3  -7 205.816 9.99719   9
   0  -3  -7 224.579 10.5268  15
   0  -3   7 224.718 10.5387   9
   0  -3  -7 225.690 10.7980  14
   0   3  -7 220.654 10.4676   6
   0  -3  -7 210.719 10.8993   7
   0  -3  -7 224.233 10.5549  16
   0  -3  -7 219.241 10.0849   3
   0  -3   7 214.652 10.3406  17
   0   3   7 201.041 10.0319  19
   0   3  -7 232.632 11.5640  15
   0   3  -7 220.465 10.7403  14
   0  -3  -7 223.833 10.5786   5
   0   3   7 215.442 10.4297  15
   0   3  -7 210.792 11.0554   4
   0  -3   7 230.042 10.7662  14
   0  -3  -7 219.525 10.8439  18
   0   3   8 3013.27 137.384  19
   0   3  -8 3245.70 138.801  22
   0  -3   8 3159.11 138.154  14
   0  -3   8 3112.09 137.860   9
   0  -3  -8 3273.62 138.465  18
   0  -3   8 3287.34 138.896  15
   0   3  -8 3174.55 138.444   1
   0  -3  -8 3138.66 137.869  16
   0   3  -8 3215.07 139.007  15
   0   3   8 3165.82 137.873  15
   0  -3  -8 2942.11 137.264   9
   0  -3  -8 3164.24 137.894   5
   0  -3   8 3182.20 138.377   4
   0  -3   8 3087.80 137.666  17
   0  -3  -8 3171.44 138.583  10
   0  -3  -8 3232.88 138.206  14
   0   3  -8 3140.49 138.537   4
   0   3  -8 2988.67 137.772   6
   0  -3  -8 3090.75 138.470   7
   0  -3  -8 3203.74 138.024  15
   0   3  -8 3183.51 138.172  14
   0  -3  -9 740.247 33.7709  16
   0  -3  -9 747.120 34.7193  10
   0   3  -9 759.600 34.6007   4
   0   3  -9 740.850 34.8421  22
   0  -3   9 715.558 34.0868  14
   0   3   9 722.390 33.3274  19
   0   3  -9 744.017 33.7017   6
   0   3  -9 751.819 34.1624  14
   0  -3   9 752.843 34.9206  15
   0  -3  -9 736.625 33.7898   5
   0  -3  -9 761.626 34.1008  15
   0  -3   9 773.266 33.8420   9
   0   3  -9 734.096 35.0785  15
   0  -3  -9 752.288 34.5562   7
   0   3  -9 766.426 34.5041   1
   0   3   9 753.462 33.9199  15
   0  -3  -9 752.545 34.5644  18
   0  -3  -9 752.005 34.1650  14
   0  -3 -10 929.470 41.5614  14
   0   3  10 854.740 40.6317  19
   0  -3 -10 938.336 42.1770  18
   0  -3 -10 910.903 41.0944   5
   0   3  10 932.773 41.4017  22
   0   3  10 903.313 41.3548  15
   0  -3 -10 898.073 42.0598   7
   0  -3 -10 938.093 42.2597  10
   0  -3 -10 899.592 41.5697  15
   0  -3 -10 906.312 41.0598  16
   0   3 -10 929.515 42.6220  15
   0   3 -10 934.656 42.0224   4
   0  -3  10 966.630 41.1698   9
   0  -3  10 923.492 41.5259  14
   0  -3 -10 880.631 40.7381   4
   0  -3  10 885.333 42.3395  15
   0   3  10 929.271 41.0527  13
   0   3 -10 934.311 41.9236   1
   0   3 -10 936.625 41.5614  14
   0  -3  11 635.773 29.1334  15
   0   3  11 577.358 27.8830  22
   0   3  11 591.512 27.1668  19
   0   3 -11 656.014 28.6702   1
   0  -3 -11 638.993 28.8324   7
   0  -3 -11 656.292 29.1055  10
   0   3  11 635.406 27.6885  13
   0  -3  11 667.987 27.7168   9
   0  -3 -11 610.878 27.5638  16
   0   3 -11 653.904 29.4971  15
   0  -3 -11 602.384 27.5684   5
   0   3  11 618.075 28.0234  15
   0  -3 -11 637.242 28.3256  15
   0  -3 -11 657.481 28.2647  14
   0   3 -11 626.556 28.1756  14
   0  -3  11 520.346 26.9191  12
   0   3 -11 597.039 27.4673   5
   0  -3 -11 585.019 27.2441   4
   0   3 -11 649.808 28.7025   4
   0  -3 -11 635.196 28.8920  18
   0   3 -12 156.321 8.59508   1
   0   3 -12 165.278 9.47636  15
   0  -3 -12 142.640 7.06224   4
   0  -3 -12 161.505 9.20358  10
   0   3 -12 139.582 7.17939   5
   0   3  12 134.252 6.90541  19
   0  -3 -12 136.784 7.20971  16
   0  -3 -12 144.568 8.03194  14
   0  -3 -12 151.101 8.35076  15
   0   3  12 132.843 7.81202  15
   0   3  12 127.606 7.66642  22
   0  -3  12 145.102 8.97241  15
   0  -3 -12 145.516 8.68200   7
   0   3 -12 146.544 7.99223  14
   0  -3 -12 147.283 8.78423  18
   0   3  12 141.115 7.48987  13
   0   3 -12 144.115 8.43400   4
   0   3 -12 140.841 7.18529  16
   0  -3 -12 136.657 7.24167   5
   0  -3  12 144.366 7.38173   9
   0  -3 -13 12.1842 1.66340   4
   0  -3 -13 11.9591 1.72191  16
   0   3  13 12.8284 2.57828  15
   0   3 -13 9.48360 1.57478   5
   0   3 -13 10.8429 2.93429   1
   0   3  13 8.44697 1.37407  19
   0  -3 -13 15.8495 3.09792  15
   0   3 -13 14.2029 3.31536   4
   0   3 -13 11.1417 2.58171  14
   0  -3  13 10.9591 2.81317   3
   0  -3  13 14.1698 2.01462   9
   0   3 -13 15.7438 4.07863  15
   0  -3 -13 12.9760 2.42814  14
   0  -3 -13 11.9158 1.71985   5
   0  -3 -13 10.8608 2.36996  14
   0  -3 -13 18.9227 3.72489  18
   0   3  13 13.0928 2.47972  22
   0  -3 -13 11.7130 3.21515  10
   0  -3 -13 13.0348 3.09021   7
   0  -3  13 12.2796 3.40726  15
   0   3 -13 7.80013 1.54439  16
   0  -3 -14 208.809 12.4621  18
   0   3 -14 229.804 11.4706  14
   0   3  14 214.638 11.4982  15
   0  -3 -14 197.229 10.2121  16
   0  -3 -14 221.226 10.3346   4
   0   3 -14 227.504 11.9619   1
   0  -3 -14 230.475 11.9488  15
   0  -3 -14 201.947 10.2330   5
   0  -3 -14 231.350 12.3384   7
   0   3 -14 193.282 10.1523   5
   0   3  14 221.379 11.2534  22
   0  -3 -14 238.518 12.8123  10
   0  -3  14 219.680 10.4729   9
   0  -3  14 204.244 12.0675  21
   0   3 -14 219.892 12.9417  15
   0  -3 -14 207.939 10.9824  14
   0  -3  14 228.811 11.7281   3
   0  -3  14 209.844 12.4233  15
   0   3 -14 245.632 13.8221  18
   0  -3 -14 228.791 11.3859  14
   0  -3 -15 4.35564 3.49697  18
   0   3 -15 0.23598 2.43877  14
   0   3 -15-1.56658 3.04024   1
   0  -3 -15-0.80219 2.25546  14
   0  -3 -15-1.47505 3.32697  15
   0   3 -15 1.57069 4.14030  18
   0  -3  15-2.38146 2.96758   3
   0   3  15-1.72867 2.74629  15
   0  -3 -15 0.83694 3.36456  10
   0  -3  15-1.34318 3.18458  21
   0  -3 -15 0.74383 2.80583   7
   0   3  15 1.38375 1.06069  19
   0  -3  15-1.54476 3.25337  15
   0  -3  15 0.11137 1.38478   9
   0   3 -15 3.44433 3.80230  15
   0   3 -15 0.81545 0.90500  16
   0  -3 -15 2.09157 2.23820  14
   0   3  15 1.74332 2.13811  22
   0  -3 -16 268.081 13.9519   7
   0   3 -16 239.990 13.1472   1
   0  -3 -16 226.687 12.3171  14
   0   3  16 243.161 12.6963  15
   0  -3  16 239.555 13.4492  21
   0  -3  16 260.867 14.0880  15
   0  -3  16 240.129 12.7824   3
   0  -3 -16 221.232 12.0389  14
   0   3  16 220.803 12.2596  22
   0  -3 -16 224.735 13.0531  15
   0  -3 -16 221.908 13.9404  10
   0  -3 -16 237.712 14.0215  18
   0  -3  16 261.901 13.5950  13
   0   3 -16 239.249 12.4483  14
   0   3 -16 238.884 15.1325  18
   0  -3  16 220.709 11.0780   9
   0   3 -16 252.460 14.5619  15
   0   3  17 12.1632 3.35391  15
   0  -3 -17 7.30408 2.82650  14
   0  -3 -17 7.28964 3.91945   7
   0  -3  17 6.71399 4.03075  13
   0  -3 -17 7.65395 2.65949  14
   0  -3 -17 6.46730 4.67531  18
   0   3 -17 10.7946 5.51731  18
   0  -3  17 13.4696 4.31388  21
   0   3 -17 5.33938 5.10962  15
   0  -3 -17 13.4431 4.27977  15
   0  -3  17 5.82817 3.16561   3
   0  -3 -17 3.38698 4.24822  10
   0  -3  17 2.16621 4.07463  15
   0   3 -17 5.56597 3.41778   1
   0   3 -17 9.86051 3.12635  14
   0   3 -18-1.02651 5.01727  15
   0  -3  18 1.56805 3.92948  21
   0   3  18-3.60002 3.30762  15
   0   3 -18-1.27954 5.30889  18
   0  -3 -18-0.91752 3.78737   7
   0  -3  18-0.45590 4.02621  15
   0  -3 -18 7.90313 3.46518   1
   0  -3 -18 3.31557 3.99062  15
   0  -3 -18 0.49045 2.75784  14
   0   3 -18 1.09367 3.30543   1
   0  -3  18-2.73929 3.89508  13
   0  -3 -18 2.06678 4.43809  10
   0  -3 -19 28.1112 5.97239  10
   0  -3 -19 22.9839 4.96088   7
   0   3 -19 19.0051 6.11078  18
   0  -3 -19 17.5593 5.61460  18
   0  -3  19 28.2501 4.83187  13
   0  -3  19 15.8896 4.68379  15
   0  -3  19 31.9573 5.18811  21
   0   3  19 25.0231 4.06508  15
   0  -3 -20 182.503 12.2417   7
   0  -3  20 191.899 12.3479  15
   0  -3 -20 170.858 12.5163  10
   0  -3 -20 168.360 12.5878  18
   0   3 -20 163.856 13.2854  18
   0  -3  21 13.1695 5.19938  15
   0  -3 -21 11.1618 5.31274  10
   0  -3 -21 6.02877 5.52420  18
   0   3 -21 12.9134 6.71780  18
   0   3 -21 10.5727 6.01598  10
   0   3 -21-2.01401 5.58214   7
   0  -3 -21 7.73497 4.82604   7
   0   3 -22 7.95513 6.77225  10
   0  -3 -22 14.4605 6.04085  10
   0   3 -22 7.22706 6.56550  18
   0  -3  22 5.48696 5.25017  15
   0  -3 -22 6.98261 5.97811  18
   0   3 -22-3.52890 5.71087   7
   0   3 -23 35.4601 8.49219  18
   0   3 -23 48.8314 8.01694   7
   0  -4   0 9.27083 1.29806  15
   0   4   0 10.0739 1.25684   8
   0  -4   0 12.8006 1.42717   4
   0   4   1 2024.18 84.9582   5
   0   4  -1 1842.28 84.7876   8
   0   4   1 2074.94 84.9474  16
   0   4   1 1858.33 84.7590   2
   0  -4  -1 1756.70 84.5330  15
   0   4   1 2029.81 84.9172  14
   0  -4   1 1884.96 84.8342  15
   0   4  -2 177.380 8.98845   5
   0   4   2 210.642 9.16755  14
   0   4  -2 192.311 9.26583  15
   0   4   2 183.607 8.98040   2
   0   4   2 162.952 8.37754  10
   0   4  -2 162.864 8.92962  14
   0   4  -2 178.725 8.98954  16
   0   4   2 206.820 9.24539   5
   0  -4   2 178.878 8.99271   6
   0   4   2 236.581 9.32066  16
   0  -4   2 180.846 9.01253  14
   0  -4  -2 196.733 9.08696  14
   0  -4   3 1925.79 81.9682  14
   0   4  -3 1800.03 81.8655  16
   0  -4  -3 1759.80 81.3428  10
   0   4   3 2212.45 82.0994  14
   0  -4  -3 1929.96 82.0152  14
   0   4   3 1842.97 81.5679  11
   0   4   3 1898.79 81.9784   5
   0  -4  -3 1854.26 81.9880   5
   0   4  -3 1814.82 81.9237  14
   0  -4  -3 1762.01 81.3227  15
   0   4  -3 1796.16 81.8610   5
   0   4   3 1824.39 81.7427   7
   0  -4  -3 1793.57 81.9473  16
   0   4   3 1721.92 81.2845  10
   0  -4   3 2001.97 82.1831   4
   0  -4  -3 1937.52 81.9842   2
   0  -4   3 1927.86 81.9463   6
   0  -4   4 895.574 41.1513   4
   0   4  -4 873.836 40.8415   5
   0  -4   4 930.851 41.0447   1
   0  -4  -4 834.146 40.4407  19
   0   4   4 989.406 41.0395  14
   0  -4  -4 912.767 40.3293  15
   0  -4   4 934.108 40.8758   6
   0   4   4 920.149 40.9711   5
   0   4  -4 872.904 40.8317  16
   0  -4  -4 878.311 40.4713  10
   0   4  -4 937.048 41.2970  22
   0  -4  -4 913.900 40.9517   2
   0   4  -4 890.746 40.9264  14
   0  -4   4 926.529 40.9456  14
   0  -4  -4 913.501 40.9876  16
   0  -4  -4 940.198 40.7663  11
   0  -4  -4 915.786 40.9996   5
   0   4   4 932.239 40.8545   7
   0   4  -4 890.900 41.1955   4
   0  -4  -4 922.636 40.9922  14
   0   4   5 486.228 22.2898  15
   0  -4  -5 509.497 22.9043  16
   0  -4  -5 483.816 22.7623  11
   0   4  -5 531.060 23.4106  22
   0  -4   5 517.705 22.9359  14
   0  -4   5 511.722 23.1458   4
   0  -4  -5 468.091 22.5698  10
   0  -4  -5 490.397 22.9155  14
   0  -4  -5 482.702 22.8943   5
   0  -4   5 525.564 23.1176   1
   0   4  -5 493.919 22.9119  14
   0   4  -5 501.668 23.2579   4
   0   4   5 517.118 22.9775  14
   0  -4  -5 467.888 22.3531  18
   0   4  -5 486.220 22.7675   5
   0  -4  -5 502.886 22.3047  15
   0  -4  -5 481.816 22.3003  19
   0  -4   5 482.434 23.2826  15
   0  -4  -5 500.039 22.9136   7
   0  -4   5 518.589 22.7589   6
   0   4   5 503.730 22.7975   7
   0  -4  -6 1712.45 74.7574  16
   0   4   6 1743.64 74.7979   7
   0   4  -6 1730.07 75.3519  22
   0  -4  -6 1712.08 74.7984   5
   0  -4  -6 1598.52 74.6080  10
   0  -4  -6 1647.81 74.8418   7
   0   4   6 1599.14 74.2296  15
   0  -4   6 1722.27 75.0405   1
   0  -4  -6 1697.98 74.2441  15
   0   4   6 1783.30 74.9182  14
   0   4  -6 1635.04 74.7987  14
   0  -4  -6 1622.71 74.7162  11
   0  -4  -6 1491.45 74.4131  18
   0  -4  -6 1661.86 74.0950  20
   0  -4   6 1719.46 75.0585   4
   0  -4   6 1690.01 74.5433  17
   0   4  -6 1601.08 75.3631  15
   0  -4  -6 1677.25 74.8205  14
   0  -4   6 1732.28 75.4093  15
   0  -4  -6 1721.77 74.0619  21
   0  -4   6 1718.32 74.8240  14
   0  -4  -6 1707.92 74.0589  13
   0   4  -6 1681.64 75.2090   4
   0   4  -6 1633.22 74.6224   5
   0  -4   7 1751.96 76.8848   4
   0  -4  -7 1660.86 75.8158  20
   0  -4   7 1754.08 77.3185  15
   0   4   7 1745.67 76.0881  15
   0  -4   7 1718.01 76.2726  17
   0   4  -7 1719.76 76.3759   5
   0  -4   7 1704.54 76.4449   9
   0  -4  -7 1705.21 76.5180   5
   0  -4   7 1725.65 76.8458   1
   0   4  -7 1692.86 76.6358  14
   0  -4  -7 1666.91 76.7051   7
   0  -4   7 1767.52 76.6724  14
   0  -4  -7 1660.47 76.4033  18
   0   4  -7 1673.64 77.0170   4
   0   4  -7 1792.04 77.2215  22
   0  -4  -7 1690.27 76.4858  16
   0  -4  -7 1670.96 76.6207  10
   0   4  -7 1727.59 77.3498  15
   0  -4  -7 1769.48 76.1626  15
   0  -4  -7 1738.33 76.6421  14
   0  -4  -8 2.64113 1.64248  16
   0   4  -8 5.39684 1.85608   1
   0  -4  -8 3.58325 1.47491  15
   0  -4   8 3.19964 1.67031  14
   0  -4   8 3.30677 1.37905  17
   0  -4   8 5.59869 2.33136  15
   0   4  -8 4.83374 2.44364  22
   0  -4   8-0.20360 2.10196   4
   0  -4  -8 3.75626 1.73514  14
   0   4  -8 5.65932 2.38184   4
   0  -4  -8 3.13067 0.95367   9
   0  -4   8 4.46046 1.64219   9
   0   4  -8 1.87263 2.24692  15
   0   4  -8 5.34336 1.50067   5
   0  -4  -8 2.54597 0.87439   3
   0  -4  -8 0.37565 1.72334  10
   0  -4  -8 5.37775 1.61470   5
   0   4   8 3.08404 1.38255  15
   0  -4  -8 0.97056 1.90844  18
   0  -4  -8 1.76760 1.69291   7
   0   4  -8 3.81564 1.88411  14
   0   4  -9 35.1667 3.31542   1
   0  -4   9 31.7503 2.46137  17
   0  -4  -9 28.4221 1.93691   3
   0   4  -9 29.4964 3.45547  22
   0  -4  -9 27.9826 3.13571  10
   0  -4  -9 30.0517 3.05174   7
   0   4  -9 29.0238 3.95680  15
   0  -4  -9 31.2583 1.91246   9
   0   4  -9 30.9809 3.31795   4
   0  -4  -9 24.0877 2.86409  18
   0  -4  -9 31.1342 2.87251  14
   0  -4   9 28.8102 3.19053   4
   0  -4   9 29.7000 3.47388  15
   0  -4  -9 28.0229 2.61876  16
   0  -4  -9 31.1360 2.60973  15
   0   4  -9 30.9972 2.92933  14
   0  -4   9 31.7899 2.92972  14
   0  -4   9 32.9283 2.72108   9
   0   4   9 28.7879 2.45868  15
   0  -4  -9 26.0932 2.53217   5
   0   4  -9 27.8992 2.49538   5
   0   4 -10 304.298 16.0524  15
   0  -4  10 325.139 14.7785   9
   0   4 -10 311.705 14.5824   5
   0  -4  10 320.872 15.9285  15
   0   4  10 284.804 14.5707  15
   0  -4 -10 306.924 14.6630  16
   0   4 -10 311.449 15.0740  14
   0  -4 -10 302.288 14.6716   5
   0   4 -10 309.437 15.3765   1
   0  -4  10 311.993 14.4664  17
   0   4 -10 313.530 15.6276   4
   0  -4 -10 328.272 14.8720  15
   0  -4 -10 281.151 13.8044   9
   0   4 -10 316.794 15.9418  22
   0  -4 -10 297.184 14.9689  14
   0   4 -10 303.177 14.5446  16
   0  -4 -10 315.411 15.5438  10
   0  -4 -10 309.773 15.2930  18
   0  -4 -10 302.599 15.3745   7
   0  -4  10 322.318 15.1143  14
   0  -4 -11 6.75138 1.67006  16
   0   4 -11 7.64148 1.62519  16
   0   4 -11 10.6124 1.66619   5
   0  -4 -11 5.92287 1.98550  14
   0  -4 -11 8.94044 1.08664   4
   0  -4 -11 10.5552 2.25732  15
   0  -4 -11 8.38184 1.65128   5
   0  -4 -11 7.21478 2.21320   7
   0  -4 -11 8.10370 2.48340  10
   0  -4 -11 7.29716 2.38600  18
   0   4  11 9.75015 1.93107  15
   0   4 -11 6.92676 2.14240  14
   0   4 -11 10.7064 2.97460  15
   0  -4  11 9.81678 1.86519   9
   0   4 -11 8.70724 2.33056   1
   0   4 -11 7.65802 2.67861   4
   0   4 -11 12.0637 3.05656  22
   0  -4  11 4.15086 2.89308  15
   0  -4  11 4.73729 2.00921  14
   0   4 -12 627.107 27.9727  14
   0   4 -12 599.127 29.3247  15
   0  -4 -12 648.883 28.7811  10
   0   4 -12 646.681 28.5734   4
   0  -4 -12 638.337 28.5383   7
   0  -4 -12 591.930 28.4166  18
   0  -4 -12 514.143 26.3663  12
   0  -4  12 600.596 28.9029  15
   0   4  12 596.452 27.4759  22
   0  -4 -12 625.563 27.2694  16
   0   4  12 624.241 27.5647  15
   0   4 -12 608.956 28.3327   1
   0  -4  12 648.535 27.4580   9
   0  -4 -12 606.796 27.2645   5
   0  -4 -12 604.139 26.6529   4
   0  -4 -12 630.859 27.8924  14
   0   4 -12 629.616 27.2048   5
   0  -4 -12 623.287 27.8966  15
   0  -4  12 532.536 26.5882  12
   0   4 -12 620.643 27.1978  16
   0  -4 -13 309.220 14.5175  16
   0   4  13 310.906 14.9859  15
   0   4 -13 324.008 16.8860  15
   0   4 -13 317.688 14.4866   5
   0   4 -13 312.529 15.9123   4
   0   4 -13 311.994 14.4774  16
   0   4 -13 304.198 15.7316   1
   0  -4 -13 333.682 15.4501  15
   0  -4 -13 322.015 16.0915   7
   0   4  13 290.285 14.8836  22
   0  -4  13 337.058 14.8177   9
   0  -4 -13 322.082 14.5868   5
   0  -4 -13 326.328 16.3021  10
   0  -4 -13 299.768 15.9976  18
   0  -4  13 323.583 16.4838  15
   0  -4  13 262.919 13.7299  12
   0  -4 -13 308.023 15.1800  14
   0  -4 -13 286.744 13.9227   4
   0   4 -13 304.353 15.2574  14
   0  -4  14 229.931 10.8071   9
   0   4 -14 223.863 13.1175  15
   0  -4 -14 229.971 12.5519  10
   0  -4 -14 214.077 10.4991  16
   0  -4 -14 187.622 9.92406   4
   0   4 -14 232.118 13.7492  18
   0   4 -14 220.253 11.5315  14
   0   4 -14 207.177 10.4294   5
   0  -4 -14 235.411 12.5644  18
   0  -4  14 224.652 12.7107  15
   0  -4 -14 206.555 10.4782   5
   0   4 -14 211.576 10.4385  16
   0   4  14 215.609 11.0894  22
   0   4  14 208.983 11.1998  15
   0  -4 -14 232.423 12.3765   7
   0  -4 -14 224.905 11.4512  14
   0  -4  14 225.720 11.9804   3
   0   4 -14 219.435 11.9831   1
   0  -4  15 67.3728 5.45820   3
   0  -4 -15 57.2121 5.59365   7
   0   4 -15 69.3480 5.27444  14
   0  -4  15 65.8447 4.21482   9
   0  -4 -15 66.9058 6.27495  10
   0  -4 -15 65.8485 4.74132  14
   0   4  15 61.8472 4.61364  22
   0  -4 -15 59.5471 3.79935   5
   0   4 -15 70.7097 5.78651   1
   0  -4 -15 55.7042 4.83328  14
   0  -4  15 62.9777 6.23171  15
   0  -4  15 69.6377 6.08831  21
   0   4 -15 51.7000 6.58316  15
   0  -4 -15 64.6193 5.98408  18
   0  -4 -15 58.4622 5.24847  15
   0   4  15 59.3165 4.83552  15
   0   4 -15 76.9959 7.59730  18
   0  -4  16 106.769 8.46781  15
   0  -4  16 101.592 8.18221  21
   0  -4  16 109.317 7.54113   3
   0   4 -16 118.554 9.85795  18
   0   4  16 120.849 6.91972  22
   0   4 -16 121.850 9.26699  15
   0  -4 -16 95.5779 5.60757   6
   0   4 -16 119.106 7.34662  14
   0  -4 -16 116.807 7.65277  15
   0  -4 -16 107.273 8.39475  18
   0  -4 -16 112.404 7.03991  14
   0  -4 -16 113.051 8.67192  10
   0  -4 -16 105.609 6.71832  14
   0  -4  16 107.242 6.05875   9
   0  -4 -16 130.997 8.45653   7
   0   4  16 118.731 7.22263  15
   0  -4 -17 216.727 11.8511  15
   0   4  17 196.101 10.6288  22
   0  -4 -17 196.526 12.4752  18
   0  -4 -17 172.361 12.4091  10
   0  -4  17 198.171 12.6119  15
   0  -4  17 197.127 12.1874  13
   0   4  17 206.039 11.0355  15
   0  -4 -17 185.735 10.4810  14
   0  -4  17 209.547 12.3999  21
   0   4 -17 208.436 14.1538  18
   0  -4 -17 176.572 10.6954  14
   0  -4  17 205.404 11.5532   3
   0   4 -17 209.070 13.6647  15
   0  -4 -17 216.237 12.5159   7
   0   4 -17 189.186 11.0393  14
   0  -4 -18 69.0861 6.63198  15
   0  -4  18 87.8317 7.45427  21
   0   4 -18 74.2550 8.79137  18
   0  -4 -18 81.5304 7.19041   7
   0  -4 -18 70.3303 7.51477  10
   0  -4  18 78.6657 7.55102  15
   0   4  18 73.2926 5.86514  15
   0  -4  18 77.9674 7.15095  13
   0  -4 -18 77.4764 7.73111  18
   0   4 -18 78.2836 8.02767  15
   0  -4 -18 74.3891 5.66679  14
   0  -4  19 0.87115 4.25835  13
   0  -4 -19-0.96352 4.17765   7
   0  -4 -19-1.52358 4.74084  18
   0  -4  19-5.67217 4.98837  21
   0   4 -19-3.52491 5.90969  18
   0  -4 -19-3.19035 4.88287  10
   0   4  19 1.45860 3.04498  15
   0  -4  19-3.03350 4.83241  15
   0  -4 -20 23.7978 6.04859  18
   0  -4 -20 23.4994 5.20671   7
   0  -4  20 27.6266 5.65510  15
   0  -4 -20 34.4980 6.18818  10
   0   4 -20 29.0676 6.91996  18
   0  -4  21-0.55428 5.23723  15
   0  -4 -21 7.19425 5.19963  10
   0  -4 -21-0.57135 5.24768  18
   0   4 -21 6.28305 6.55138  18
   0  -4 -21 3.79294 4.45174   7
   0  -4 -22 1.26546 5.63847  10
   0   4 -22-9.82949 7.03613  10
   0  -4  22-2.30172 5.37170  15
   0   4 -22 4.96809 6.58495  18
   0   4 -23 9.17680 6.56457   7
   0  -4  23 17.2969 5.96684  15
   0  -5   0-0.94948 0.99140   8
   0  -5   0 2.83439 1.30147   4
   0   5   0 0.12333 1.11363  15
   0  -5   0-0.37055 0.92628  15
   0   5   0 2.45945 1.03526   8
   0  -5   1 421.896 20.3626   8
   0  -5   1 451.512 20.3828  15
   0   5   1 450.119 20.3527   2
   0  -5   1 385.779 20.2747   5
   0  -5  -1 361.037 19.9597  15
   0  -5  -1 439.262 20.2373   8
   0   5  -1 485.544 20.5321  15
   0   5   1 444.389 20.3705  14
   0   5   1 481.459 20.5548  16
   0   5   1 490.910 20.5817   5
   0   5  -1 456.827 20.3714   8
   0  -5  -2 56.9750 3.24335  15
   0  -5  -2 51.4520 3.57015   5
   0   5   2 60.9891 3.76651   5
   0  -5   2 54.1238 3.57250  14
   0   5  -2 53.3142 3.55043  16
   0   5  -2 57.3399 3.62809   5
   0   5   2 65.6496 3.87020  16
   0  -5  -2 57.2377 3.64679  16
   0   5  -2 58.1309 3.89598  15
   0  -5   2 54.9327 3.55788   6
   0   5  -2 49.5328 3.49158  14
   0   5   2 59.2488 3.57202   2
   0   5   2 52.9866 2.91242  10
   0  -5  -2 60.0957 3.64038  14
   0   5  -2 54.6334 3.59024   8
   0   5   2 61.8870 3.68215  14
   0  -5   2 54.4433 3.70743  15
   0   5  -3 22.0714 2.11642  16
   0   5  -3 25.5055 2.62974  15
   0  -5  -3 22.1513 2.14428  16
   0  -5   3 24.5604 2.42729   4
   0  -5  -3 25.0516 2.16785  14
   0   5  -3 22.0205 2.08612   5
   0  -5  -3 29.1410 2.33058   5
   0   5   3 23.0235 2.22439   5
   0   5   3 22.9126 1.48316  10
   0  -5   3 24.7599 2.13475  14
   0  -5  -3 24.7030 1.56326  10
   0   5  -3 23.9431 2.18649  14
   0  -5  -3 30.8126 2.27316   2
   0  -5   3 22.3991 2.00835   6
   0   5   3 25.5927 2.27211  14
   0   5   3 23.9313 2.12402   2
   0   5   3 20.5583 1.75296  11
   0  -5   4 228.637 11.3833   4
   0  -5  -4 214.551 10.4514  10
   0  -5  -4 233.497 11.2443   5
   0  -5   4 235.183 11.1180   6
   0   5   4 227.779 10.9710   7
   0   5  -4 229.531 11.1406  16
   0  -5  -4 235.042 11.2098  14
   0  -5  -4 226.083 11.2279  16
   0  -5   4 227.638 11.1664  14
   0   5  -4 209.643 11.0522   5
   0  -5   4 222.831 11.1996   1
   0   5   4 227.774 10.7235  11
   0   5   4 249.766 11.2988  14
   0  -5  -4 225.569 10.4271  15
   0   5  -4 223.654 11.1531  14
   0  -5  -4 232.031 11.1893   2
   0   5   4 227.934 11.2136   5
   0   5   4 211.502 10.4004  10
   0   5  -4 215.930 11.4100   4
   0   5  -5 42.7427 3.16869   5
   0   5   5 46.1284 3.21311   7
   0   5  -5 50.7771 3.72332   4
   0   5  -5 46.5810 3.26514  16
   0   5  -5 47.1244 3.62807  22
   0  -5  -5 45.2926 2.80262  10
   0  -5   5 47.8335 3.41606   1
   0  -5   5 51.0006 3.27989   6
   0  -5  -5 42.3087 2.80802  19
   0  -5  -5 51.3492 3.15990  11
   0  -5  -5 50.8490 3.39935  14
   0  -5   5 51.1165 3.32866  14
   0  -5  -5 43.8439 3.26724  16
   0  -5   5 48.7195 3.62921   4
   0  -5  -5 46.6246 2.63528  15
   0  -5  -5 47.2781 3.32562   5
   0   5   5 46.6709 3.34742   5
   0   5  -5 49.0284 3.39109  14
   0  -5  -5 48.6377 3.40790   2
   0   5   5 43.4858 3.24348  14
   0  -5  -6 595.058 26.5499  13
   0  -5  -6 601.692 27.5420  14
   0  -5  -6 614.420 27.5360  16
   0  -5   6 603.360 27.6950   1
   0  -5   6 607.545 27.5306  14
   0   5  -6 560.290 27.3194   5
   0  -5  -6 617.402 27.3744  11
   0  -5  -6 615.668 26.7483  15
   0   5  -6 559.824 27.3110  16
   0  -5   6 595.920 27.2848   6
   0  -5  -6 601.744 27.4938   7
   0   5   6 577.660 27.3677   7
   0   5  -6 647.078 28.1084  22
   0  -5   6 603.304 28.0999  15
   0  -5  -6 578.651 27.0228  10
   0  -5   6 620.986 27.8274   4
   0  -5  -6 627.561 27.5850   5
   0  -5  -6 556.524 26.7550  18
   0  -5  -6 555.282 26.7789  19
   0   5   6 632.900 27.5890  14
   0   5  -6 592.891 27.5167  14
   0  -5  -6 604.351 27.5880   2
   0   5  -6 571.008 27.8898   4
   0  -5  -7 24.3503 2.66279   5
   0  -5   7 28.3101 3.14493   4
   0   5   7 27.4275 2.79628  14
   0   5  -7 33.8684 3.74392  15
   0  -5   7 28.4844 2.48024  17
   0  -5  -7 28.8714 1.81776  21
   0  -5  -7 29.3900 1.82674  13
   0  -5   7 27.0329 3.34039  15
   0  -5   7 27.2597 2.72066  14
   0   5  -7 27.6169 2.78798  14
   0  -5  -7 31.0821 2.80028   7
   0   5  -7 26.9305 3.28876  22
   0   5  -7 38.5909 3.45258   4
   0  -5  -7 22.0515 2.33701  10
   0  -5  -7 28.4163 2.76573  14
   0  -5  -7 31.0526 2.36849  18
   0   5   7 24.6440 2.56654   7
   0  -5  -7 23.5026 2.47335  11
   0  -5   7 25.3608 2.88523   1
   0   5  -7 31.4923 2.70332  16
   0  -5  -7 22.3728 2.00894  15
   0  -5  -7 23.1365 1.89516  20
   0   5  -7 28.7320 2.63069   5
   0   5   7 25.8090 2.07536  15
   0  -5  -7 29.5516 2.76120  16
   0   5  -8 1140.83 53.4941   4
   0  -5  -8 1212.30 52.3213  15
   0  -5  -8 1138.47 51.9938  20
   0  -5  -8 1140.77 53.0558   7
   0  -5  -8 1188.18 52.8958  16
   0   5  -8 1239.30 53.7523  22
   0  -5  -8 1167.15 53.0320  14
   0  -5   8 1157.81 52.5744  17
   0   5  -8 1164.29 52.7238  16
   0  -5   8 1157.54 53.2186   1
   0   5  -8 1172.16 53.0136  14
   0   5  -8 1146.53 53.7792  15
   0  -5   8 1235.08 53.8128  15
   0   5   8 1162.21 52.2379  15
   0  -5   8 1160.47 52.7835   9
   0   5   8 1201.30 52.9820   7
   0  -5  -8 1148.26 52.8462  10
   0  -5   8 1162.73 53.2952   4
   0  -5   8 1226.61 53.0645  14
   0  -5  -8 1119.46 52.5610  18
   0  -5  -8 1181.92 53.0223  11
   0  -5  -8 1192.69 52.9055   5
   0   5  -8 1150.02 52.7211   5
   0   5  -9 2053.27 94.2252  14
   0  -5   9 2162.43 94.6043   4
   0  -5   9 2237.49 95.2010  15
   0  -5   9 2055.84 93.7209  17
   0  -5  -9 2035.71 93.1632   3
   0   5  -9 2086.76 93.8971   5
   0  -5  -9 2037.33 93.2590   9
   0  -5  -9 2110.41 94.4565   7
   0   5  -9 2095.41 93.8822  16
   0   5  -9 2145.93 94.9936  22
   0   5   9 2157.24 93.5401  15
   0  -5   9 2191.07 94.2960  14
   0  -5  -9 2089.09 94.2280  14
   0   5  -9 2086.72 95.2031  15
   0  -5  -9 2094.90 94.0217   5
   0  -5  -9 2141.32 94.0448  16
   0   5  -9 2084.40 94.7556   4
   0  -5  -9 2072.22 94.2153  10
   0  -5  -9 2138.08 93.6315  15
   0  -5   9 2167.17 94.0144   9
   0  -5  -9 2176.90 94.3812  11
   0  -5  -9 2122.78 94.0234  18
   0   5  10 726.924 31.9426  15
   0  -5 -10 660.852 31.4458   9
   0   5 -10 715.133 33.2319   4
   0   5 -10 680.125 32.5745  14
   0  -5  10 726.791 33.5220  15
   0  -5 -10 688.805 32.5070  14
   0  -5 -10 699.374 32.2804  16
   0   5 -10 718.148 33.7889  15
   0   5 -10 707.182 32.2045   5
   0  -5 -10 672.007 31.3856   3
   0  -5 -10 715.344 32.3253   5
   0   5 -10 733.530 33.4919  22
   0  -5 -10 686.066 32.4875  18
   0  -5  10 694.185 32.0048  17
   0  -5 -10 707.116 32.0578  15
   0  -5  10 730.077 32.9999   4
   0  -5  10 734.872 32.6631  14
   0  -5 -10 722.318 32.9090   7
   0  -5 -10 707.249 32.7602  10
   0   5 -10 703.147 32.1703  16
   0  -5  10 723.503 32.3376   9
   0   5  11 1.87969 1.44433  15
   0  -5 -11 1.01793 1.67064  15
   0  -5 -11-1.07640 1.57723  16
   0  -5  11-0.68566 2.64944  15
   0  -5 -11 0.90703 1.54329   5
   0  -5 -11 2.55953 2.09165  18
   0  -5  11 0.88835 1.32515  17
   0  -5  11-0.92823 1.83470   9
   0  -5  11-0.22577 2.09887  14
   0  -5 -11-0.06705 0.68612   9
   0   5 -11-1.15669 2.03382  14
   0  -5 -11 0.27110 2.01981   7
   0   5 -11 0.33600 1.69580  16
   0  -5 -11-1.32246 1.94654  14
   0   5 -11 2.53472 1.55170   5
   0   5 -11-0.33159 2.90189  22
   0   5 -11-0.73788 2.91756  15
   0   5 -11 2.12414 2.53088   4
   0  -5 -11 0.26491 1.99854  10
   0   5 -12 124.734 6.98781   5
   0  -5 -12 137.748 7.21703  16
   0   5 -12 145.280 8.82926  22
   0   5 -12 131.673 8.97165  15
   0  -5 -12 126.045 8.02293  10
   0  -5 -12 159.228 8.32921   7
   0  -5 -12 110.023 5.89717   9
   0  -5 -12 138.284 7.21804   5
   0   5 -12 132.252 8.39764   4
   0  -5 -12 131.763 7.98977  18
   0   5 -12 126.747 7.00825  16
   0   5  12 123.825 6.98435  15
   0  -5  12 121.521 7.62445  14
   0  -5 -12 138.294 6.21878   4
   0   5 -12 135.317 7.79357  14
   0  -5 -12 138.309 7.40268  15
   0  -5 -12 126.179 7.51877  14
   0  -5  12 129.681 8.61493  15
   0  -5  12 140.902 7.35128   9
   0  -5 -13 143.281 8.00612  14
   0  -5 -13 123.958 8.30108  18
   0   5 -13 138.714 7.40455  16
   0   5 -13 140.915 8.14215  14
   0   5  13 127.024 7.43365  15
   0  -5 -13 130.430 8.46500   7
   0  -5  13 151.677 7.69964   9
   0   5 -13 149.617 9.62638  15
   0   5 -13 129.537 7.31749   5
   0  -5 -13 132.298 7.35824  16
   0  -5 -13 121.692 6.29839   4
   0  -5 -13 136.317 7.41271   5
   0  -5  13 139.324 9.07135  15
   0  -5 -13 136.134 7.77314  15
   0  -5  13 148.916 8.19638  14
   0  -5 -13 132.823 8.73396  10
   0   5  13 125.041 7.44424  22
   0   5 -14 110.310 8.91524  15
   0   5 -14 105.409 6.12906   5
   0  -5  14 113.296 6.55219   9
   0   5  14 111.129 6.46819  22
   0  -5 -14 112.775 7.59694   7
   0  -5 -14 116.495 7.89853  10
   0  -5 -14 104.329 6.87916  14
   0   5 -14 114.175 7.23565  14
   0  -5 -14 104.437 6.13512   5
   0   5  14 101.541 6.43292  15
   0   5 -14 114.296 9.04702  18
   0  -5  14 98.6112 5.39633  12
   0  -5 -14 107.913 7.72760  18
   0  -5 -14 111.842 6.21616  16
   0   5 -14 107.342 6.17354  16
   0  -5  14 98.9159 8.06517  15
   0  -5 -14 113.750 6.89035  15
   0  -5 -15 17.4331 4.21406  10
   0   5  15 20.0880 2.86811  22
   0  -5 -15 20.1938 3.32399  14
   0  -5 -15 25.1459 3.59779  15
   0  -5  15 19.4104 2.86004   9
   0   5 -15 22.0285 3.46706  14
   0  -5 -15 15.3290 3.89526  18
   0   5 -15 20.9914 2.39615   5
   0   5  15 27.4962 3.19138  15
   0  -5 -15 23.9943 3.95360   7
   0   5 -15 26.1885 5.66446  18
   0  -5 -15 22.8906 2.47594   5
   0  -5  15 17.0122 4.39729  15
   0   5 -15 19.6199 5.08187  15
   0   5 -16 18.2276 5.66784  18
   0   5 -16 22.7784 5.67842  15
   0   5  16 23.9345 3.11912  22
   0   5  16 20.3656 3.37148  15
   0  -5 -16 11.3019 4.36840  10
   0  -5  16 18.8504 3.91262   3
   0   5 -16 15.1019 3.67666  14
   0  -5 -16 25.6502 4.43487   7
   0  -5 -16 16.9194 3.36978  14
   0  -5 -16 11.6372 4.27663  18
   0  -5 -16 21.3715 2.33777   6
   0  -5  16 9.16487 4.81307  15
   0  -5  16 25.2371 3.02006   9
   0  -5 -16 22.3760 3.38158  14
   0  -5 -16 15.9569 3.60890  15
   0  -5  16 20.1237 4.76504  21
   0   5  17 224.464 11.3465  22
   0  -5 -17 228.455 11.6460  14
   0  -5 -17 221.470 13.3324  18
   0   5 -17 251.577 14.6729  15
   0  -5  17 236.428 12.7462   3
   0  -5  17 230.233 13.3679  21
   0  -5 -17 221.701 11.7892  14
   0  -5  17 234.313 13.8457  15
   0  -5 -17 237.933 13.3305   7
   0   5  17 223.919 11.7363  15
   0  -5 -17 227.476 12.2902  15
   0  -5 -17 218.059 13.3625  10
   0  -5 -17 175.434 10.2966   6
   0   5 -17 233.464 12.2393  14
   0   5 -17 233.583 15.1102  18
   0  -5 -18 50.9325 6.33439  18
   0  -5  18 63.0010 6.69972  21
   0  -5 -18 61.9020 6.74008  10
   0   5 -18 61.2442 8.44493  18
   0  -5 -18 60.7272 4.96329  14
   0   5  18 51.8799 5.01093  15
   0  -5 -18 61.7277 6.36063   7
   0  -5  18 54.8215 6.78861  15
   0  -5  19-1.06524 5.03186  15
   0  -5  19-2.30734 4.73806  13
   0   5 -19 0.72858 6.22851  18
   0  -5 -19 1.42087 3.82926   7
   0  -5 -19-5.11323 4.96200  10
   0  -5  19-0.92586 4.76889  21
   0  -5 -19-3.84266 4.48407  18
   0  -5 -20 44.3043 6.47663  18
   0  -5 -20 37.5785 5.64639   7
   0   5 -20 40.1258 7.92346  18
   0  -5  20 33.8858 6.18831  15
   0  -5 -20 40.7881 6.22069  10
   0  -5 -21 66.9272 7.79908  10
   0   5 -21 68.2263 9.56079  18
   0  -5  21 68.5706 7.90722  15
   0  -5  22 9.65694 5.56537  15
   0   5 -22-8.45069 6.29627  10
   0   5 -22 1.71161 6.95526  18
   0  -5  23 41.1587 7.26180  15
   0  -6   0 2548.14 110.083   4
   0   6   0 2235.51 109.710  15
   0   6   0 2506.83 109.872   8
   0  -6   0 2613.80 109.883  15
   0  -6   0 2492.54 109.967   8
   0  -6  -1 74.8005 4.76189   4
   0   6  -1 81.2503 4.94946  15
   0  -6  -1 82.0541 4.72773   8
   0  -6   1 78.7845 4.79117   8
   0  -6  -1 73.9535 4.50812  15
   0  -6   1 75.6137 4.81333   5
   0   6   1 83.8385 4.95708  16
   0   6  -1 82.8698 4.79531   8
   0   6   1 79.2123 4.80515  14
   0   6   1 76.9030 4.72327   2
   0  -6   1 82.0627 4.81678  15
   0   6   1 82.9234 4.92012   5
   0  -6  -2 4198.11 188.399  16
   0  -6   2 4205.91 188.338  14
   0   6  -2 4244.71 188.309   8
   0  -6  -2 4140.47 187.836  15
   0   6  -2 4026.02 188.253  16
   0   6  -2 3880.40 188.208   5
   0  -6   2 4212.15 188.373  15
   0   6   2 4248.24 188.235   2
   0   6  -2 4323.53 188.426  15
   0  -6   2 3807.88 188.274   8
   0   6   2 4226.13 187.482  10
   0  -6  -2 4250.81 188.478   5
   0   6   2 4467.40 188.484  16
   0   6   2 4738.47 188.466  14
   0   6   2 4806.34 188.619   5
   0  -6   2 4357.72 188.406   6
   0  -6  -2 4449.85 188.528  14
   0   6   3 70.3480 4.44623   5
   0   6   3 59.1886 3.41699  10
   0  -6  -3 70.2056 4.46355  14
   0   6  -3 63.8829 4.32251   5
   0  -6  -3 67.9068 4.42834   5
   0  -6  -3 71.2737 4.48387  16
   0   6  -3 67.0806 4.37010   8
   0   6   3 63.1665 4.23527   2
   0   6  -3 69.2827 4.34796  14
   0   6   3 69.0487 4.37952  14
   0   6  -3 74.2270 4.73908  15
   0  -6  -3 70.7429 4.37251   2
   0  -6   3 71.0566 4.41340  14
   0  -6   3 69.0344 4.60338  15
   0  -6   3 72.8605 4.38138   6
   0   6  -3 62.1110 4.31536  16
   0   6  -4 1456.27 66.8383   5
   0  -6   4 1580.40 66.9917  14
   0  -6  -4 1533.83 67.0553   5
   0  -6   4 1586.38 67.1854   4
   0   6   4 1532.92 67.0124   5
   0   6  -4 1481.24 66.9058  14
   0   6  -4 1580.37 67.3528  15
   0   6  -4 1453.39 66.8461  16
   0  -6  -4 1500.33 66.9432  14
   0   6   4 1550.01 66.8992  14
   0  -6  -4 1436.03 66.0100  15
   0   6   4 1439.70 66.3149  11
   0   6   4 1519.39 66.6296   7
   0   6   4 1381.89 65.8776  10
   0  -6  -4 1484.29 66.0049  10
   0  -6   4 1579.17 66.9242   6
   0  -6  -4 1527.00 66.9126   2
   0  -6  -4 1511.80 66.9952  16
   0   6  -5 2487.97 114.055  16
   0   6   5 2579.08 114.214   5
   0  -6  -5 2552.20 114.178   2
   0   6  -5 2514.95 114.520   4
   0  -6  -5 2581.69 113.231  15
   0   6   5 2527.74 113.917   7
   0   6  -5 2689.83 114.667  22
   0  -6  -5 2602.05 114.244  16
   0  -6  -5 2466.52 113.306  10
   0  -6   5 2565.56 114.169  14
   0   6  -5 2435.38 114.108  14
   0  -6  -5 2580.26 114.194  14
   0  -6   5 2645.10 114.107   6
   0  -6  -5 2622.38 114.279   5
   0   6   5 2598.67 114.141  14
   0   6  -5 2476.61 114.060   5
   0  -6   5 2698.50 114.473   4
   0  -6   5 2626.72 114.282   1
   0  -6  -6 274.321 13.3684  10
   0   6  -6 268.528 14.4374   4
   0  -6  -6 299.385 14.1875  14
   0  -6  -6 298.522 14.2044   5
   0  -6   6 303.907 13.9942   6
   0  -6  -6 288.066 14.1378  16
   0   6   6 298.221 14.1484  14
   0  -6  -6 269.196 14.0170   2
   0  -6  -6 289.197 13.1422  15
   0  -6   6 278.091 14.1608   1
   0   6   6 282.870 13.8406   7
   0  -6  -6 266.575 13.3323  19
   0   6  -6 304.689 14.7045  22
   0  -6   6 279.687 14.0319  14
   0   6  -6 280.041 13.9858  16
   0  -6   6 282.189 14.3392   4
   0   6  -6 278.879 13.9861   5
   0   6  -6 275.560 14.0818  14
   0   6   7 2454.27 102.911  14
   0  -6  -7 2331.48 102.841   5
   0  -6  -7 2320.42 102.863   2
   0  -6   7 2381.33 103.519  15
   0  -6  -7 2299.19 101.869  15
   0   6  -7 2256.31 103.307   4
   0   6  -7 2497.57 103.550  22
   0  -6   7 2374.66 103.175   4
   0  -6  -7 2234.89 101.621  21
   0   6  -7 2238.68 102.812  14
   0   6  -7 2219.87 102.639   5
   0  -6  -7 2314.45 102.877  14
   0  -6  -7 2226.82 101.611  13
   0   6  -7 2280.58 103.289   8
   0  -6   7 2336.14 102.839  14
   0  -6  -7 2356.92 101.934  19
   0  -6  -7 2355.09 102.831  16
   0   6  -7 2261.40 102.646  16
   0  -6  -7 2183.09 102.155  10
   0  -6  -7 2329.94 102.553  11
   0   6   7 2306.20 102.595   7
   0  -6   7 2336.39 103.067   1
   0  -6  -7 2365.69 102.767   7
   0  -6   7 2352.90 102.590   6
   0  -6   8 81.7582 6.14979  15
   0  -6   8 90.2861 6.05424   4
   0  -6  -8 83.5967 5.52435   7
   0   6   8 88.1096 5.62277  14
   0   6   8 83.3077 5.37102   7
   0   6  -8 83.9060 5.55297  14
   0  -6  -8 85.1727 4.52433  20
   0   6  -8 82.9077 5.33718   5
   0  -6   8 78.0413 5.09726  17
   0  -6  -8 95.7458 5.64665   5
   0  -6  -8 83.4047 5.57896   2
   0  -6  -8 84.0144 4.32840  13
   0  -6  -8 84.9753 5.12263  10
   0  -6   8 81.8182 5.40239   9
   0  -6  -8 88.1226 4.67686  15
   0   6  -8 82.8748 6.50233  15
   0   6  -8 90.9528 6.18451   4
   0  -6  -8 79.8120 5.51742  14
   0   6  -8 94.5901 6.53149  22
   0  -6   8 89.2661 5.86620   1
   0  -6   8 90.9039 5.66539  14
   0  -6  -8 83.8170 5.50826  16
   0  -6  -8 89.4788 5.46534  11
   0  -6  -8 79.4467 4.84754  18
   0   6  -8 85.7932 5.35293  16
   0  -6  -8 85.8545 4.33323  21
   0  -6   9 313.278 14.4617   9
   0   6  -9 295.542 14.6240  14
   0   6  -9 289.263 14.3167   5
   0  -6  -9 279.630 14.3813   5
   0   6  -9 320.189 15.5600  22
   0   6  -9 294.495 15.1624   4
   0  -6  -9 289.607 14.4444  16
   0   6   9 280.332 13.6168  15
   0  -6  -9 274.773 14.5198   2
   0   6  -9 308.347 15.7623  15
   0  -6  -9 294.621 14.5953  14
   0  -6  -9 285.267 14.2574  10
   0  -6  -9 286.787 14.6360   7
   0  -6  -9 272.887 13.9576  18
   0  -6   9 273.439 14.0426  17
   0  -6   9 293.517 14.7890   1
   0  -6   9 291.178 14.6002  14
   0  -6   9 293.522 14.9296   4
   0  -6  -9 272.163 13.3886  20
   0   6  -9 290.174 14.3080  16
   0  -6  -9 310.024 14.5863  11
   0  -6   9 277.975 15.2915  15
   0  -6  -9 300.955 13.7103  15
   0  -6  10 2.23267 1.61157  17
   0  -6 -10 2.37977 1.28486   9
   0   6 -10 3.66830 3.01177  22
   0   6 -10 4.63545 2.15611  14
   0  -6 -10 2.58737 2.00957  18
   0  -6 -10 2.56156 1.97306  14
   0  -6 -10 0.21966 1.94154  10
   0  -6 -10 0.90834 0.87383   3
   0  -6 -10 2.65036 2.08093  11
   0  -6 -10 2.27778 2.00301   7
   0  -6 -10 2.12091 1.89157   5
   0  -6  10 0.23607 2.12355  14
   0  -6  10 1.24164 2.01709   9
   0   6 -10 3.34327 2.03401  16
   0   6 -10-3.17540 3.18398   4
   0  -6 -10 5.24787 2.17797  16
   0   6 -10 2.19120 3.21165  15
   0   6 -10 0.19733 1.88769   5
   0  -6  10 1.97651 2.47236   4
   0  -6  10 4.83169 2.68399  15
   0  -6 -10 1.90551 1.63552  15
   0   6  10 1.34442 1.39956  15
   0  -6 -11 0.26692 2.00216  11
   0  -6 -11 0.85685 1.91819  18
   0  -6 -11 1.69503 1.88897   5
   0  -6 -11-0.27536 1.97303   7
   0  -6 -11 4.49568 2.33212  10
   0  -6 -11 0.93341 1.61418  15
   0   6 -11 1.78632 2.17181  14
   0  -6  11 1.48178 2.49731   4
   0  -6 -11 2.25370 0.87249   3
   0  -6  11 3.12415 1.74088  17
   0  -6 -11 1.35576 1.03186   9
   0  -6 -11 0.24120 1.90839  14
   0  -6  11 2.72694 2.23895  14
   0   6 -11 2.85537 2.82317  22
   0   6 -11-0.39830 1.72788   5
   0   6  11 1.35692 1.35203  15
   0  -6  11-1.48593 1.95018   9
   0   6 -11 1.56519 3.18066  15
   0  -6 -11 1.46872 1.86233  16
   0   6 -11 1.78405 1.89554  16
   0  -6  11 1.82603 2.82303  15
   0  -6 -12 100.316 5.54454   9
   0  -6 -12 108.187 6.95409  14
   0   6 -12 108.966 6.58996  16
   0   6 -12 113.123 8.33204  15
   0  -6 -12 126.377 7.48323   7
   0   6 -12 110.266 7.20250  14
   0  -6 -12 113.969 7.01960  18
   0  -6  12 111.372 6.40447  17
   0  -6 -12 104.819 6.58597  16
   0   6 -12 112.049 8.01321  22
   0   6  12 114.316 6.27329  15
   0  -6  12 121.933 6.88106   9
   0  -6 -12 121.811 7.40735  11
   0  -6 -12 111.482 6.42381  15
   0  -6 -12 116.487 7.35116  10
   0   6 -12 109.064 6.57305   5
   0  -6  12 111.657 7.97406  15
   0  -6 -12 105.916 6.59725   5
   0  -6  12 115.684 7.16038  14
   0  -6  13 417.624 20.1753  14
   0   6 -13 418.753 19.5147   5
   0  -6 -13 425.234 19.6116   5
   0  -6 -13 449.613 19.6392  15
   0  -6  13 460.419 21.5312  15
   0  -6  13 437.082 19.7647   9
   0  -6 -13 444.881 20.5951  10
   0  -6 -13 427.932 20.2261  18
   0  -6 -13 366.757 18.1161   4
   0  -6 -13 446.229 20.0900  14
   0  -6 -13 442.329 20.6337   7
   0  -6 -13 420.899 20.5996  11
   0  -6 -13 419.958 19.5519  16
   0   6  13 431.041 19.2957  15
   0   6 -13 426.806 19.5164  16
   0   6 -13 445.825 21.4595  22
   0   6 -13 446.573 21.8039  15
   0  -6 -13 368.453 18.1537   9
   0   6 -13 406.295 20.0985  14
   0  -6 -14 353.604 18.6199  10
   0  -6 -14 358.868 17.4318  16
   0  -6 -14 380.902 18.7452   7
   0  -6 -14 353.461 18.3893  18
   0   6 -14 394.567 20.7402  18
   0  -6  14 363.385 17.6762   9
   0  -6 -14 365.165 17.4727   5
   0   6  14 351.811 17.3322  15
   0  -6 -14 379.765 18.8200  11
   0  -6 -14 354.773 17.9511  14
   0   6  14 362.236 17.4132  22
   0   6 -14 343.114 17.3413   5
   0   6 -14 357.575 19.8760  15
   0  -6  14 347.735 19.2799  15
   0   6 -14 347.851 18.1316  14
   0  -6 -14 374.221 17.6614  15
   0   6 -14 340.650 17.3356  16
   0  -6  14 356.524 18.1358  14
   0  -6  15-1.83945 4.06192  15
   0  -6 -15 8.49599 3.21875   7
   0   6  15 2.80280 2.22191  22
   0   6 -15 4.73450 5.15594  18
   0  -6  15-0.66201 2.53064   9
   0  -6 -15 0.97431 0.66624  12
   0   6 -15 3.91275 2.09098   5
   0   6  15 6.73724 2.29456  15
   0   6 -15 1.78898 2.96875  14
   0  -6 -15-0.33463 3.34342  18
   0  -6 -15 0.53804 2.46113  14
   0  -6 -15 2.55990 2.51451  15
   0  -6 -15 2.27696 2.08738   5
   0  -6 -15 3.77929 3.35350  11
   0   6 -15 1.65879 2.01584  16
   0  -6 -15 4.44441 3.42994  10
   0  -6  15 1.37062 1.28911  12
   0   6 -15 4.52263 4.78480  15
   0  -6 -16 223.101 12.3210  10
   0  -6 -16 215.045 12.1164  11
   0   6 -16 189.761 9.93047   5
   0   6  16 184.737 10.1753  22
   0   6 -16 196.350 11.2137  14
   0   6 -16 213.314 13.8884  18
   0  -6 -16 191.400 9.95124   6
   0  -6 -16 207.287 10.8356  15
   0  -6 -16 206.962 11.8295  18
   0  -6 -16 213.187 11.9852   7
   0   6 -16 182.795 9.89612  16
   0  -6  16 201.837 12.6526  15
   0   6 -16 201.761 13.1764  15
   0  -6 -16 212.132 11.0198  14
   0  -6  16 209.038 11.7937   3
   0  -6  16 163.036 8.98730  12
   0  -6  16 215.947 10.5587   9
   0   6  16 196.538 10.3375  15
   0  -6 -17 138.776 8.47331  14
   0   6 -17 137.742 8.78569  14
   0  -6  17 123.354 9.78224  21
   0  -6 -17 145.672 9.60439  18
   0  -6 -17 144.402 9.86840  10
   0   6  17 136.956 7.75964  22
   0  -6 -17 124.774 7.22234   6
   0  -6  17 147.875 9.50130   3
   0  -6  17 145.987 10.4195  15
   0  -6 -17 126.843 9.29169   7
   0   6  17 127.727 7.99451  15
   0   6 -17 175.787 12.3879  18
   0  -6 -17 138.051 9.71499  11
   0  -6 -18 3.25185 4.00931  11
   0  -6 -18 0.44293 3.71301   7
   0  -6 -18 5.06365 4.01021  10
   0  -6 -18-3.78888 4.20527  18
   0  -6  18 0.46797 4.52404  21
   0   6 -18-4.98956 6.73344  18
   0  -6  18 4.79543 4.83121  15
   0  -6  19 34.5227 6.35368  15
   0   6 -19 28.6509 7.48485  18
   0  -6 -19 41.4814 6.18036  11
   0  -6 -19 38.6273 5.86239  18
   0  -6 -19 42.5667 5.68010   7
   0  -6 -19 42.1614 6.22097  10
   0  -6 -20 58.6747 6.62928   7
   0  -6 -20 74.4868 7.29468  11
   0   6 -20 57.2614 8.83480  18
   0  -6  20 67.4466 7.81509  15
   0  -6 -20 52.7699 6.84863  10
   0  -6  21-1.81558 5.27202  15
   0   6 -21 0.83882 6.24957  18
   0  -6  22-8.82213 5.62836  15
   0  -6  23 12.4012 5.99311  15
   0   7   0-0.17276 1.51884  15
   0  -7   0 0.99309 1.52590   4
   0  -7   0-0.96021 1.18293   8
   0  -7   0 0.51991 1.34716  15
   0  -7  -1 815.009 39.7830  14
   0  -7  -1 773.599 39.2850  15
   0  -7   1 819.530 39.7525   5
   0  -7   1 989.517 39.9307  15
   0  -7   1 837.132 39.7576   8
   0  -7  -1 827.376 39.5605   8
   0   7   1 885.284 39.7257   2
   0   7   1 935.703 39.9662  16
   0   7   1 892.784 39.7879  14
   0   7  -1 905.303 39.8366  15
   0  -7   1 877.893 39.9228   4
   0  -7  -1 890.683 39.7155   4
   0   7   1 872.370 39.8823   5
   0   7  -1 879.571 39.6732   8
   0  -7  -2 1912.32 94.7897   4
   0  -7  -2 2118.72 95.3134   5
   0  -7   2 2196.74 95.2501  14
   0  -7  -2 2156.24 95.2529  14
   0   7  -2 2120.17 95.1281   8
   0  -7  -2 2121.37 94.6543  15
   0   7   2 2178.18 95.0761   2
   0   7   2 2178.79 94.2631  10
   0   7  -2 2023.22 95.1256  16
   0  -7   2 2354.38 95.3692  15
   0   7   2 2306.69 95.3874   5
   0   7  -2 2022.94 95.1505  15
   0  -7   2 1954.86 95.0839   8
   0  -7   2 2137.34 95.2423   6
   0  -7  -2 2094.23 94.9431   8
   0  -7  -2 2030.18 95.2178  16
   0   7   2 2195.26 95.2728  16
   0   7  -2 2045.95 95.1289   5
   0   7   2 2332.56 95.2940  14
   0  -7   3 346.353 16.6977  14
   0   7  -3 328.001 16.5867   5
   0   7   3 371.021 16.6403   2
   0  -7   3 317.883 16.6420  15
   0   7   3 341.160 16.7162   5
   0   7   3 358.629 16.6699  14
   0   7  -3 381.261 17.0489  15
   0   7  -3 340.372 16.7024   8
   0  -7  -3 333.646 16.7169  16
   0   7   3 375.004 16.8146  16
   0   7  -3 335.887 16.6433  16
   0  -7  -3 340.566 16.7077  14
   0   7   3 321.692 15.4891  10
   0  -7  -3 356.644 16.8333   5
   0  -7  -3 303.258 15.9010  15
   0  -7   3 363.229 16.7477   6
   0   7  -3 332.895 16.6178  14
   0   7   4 589.706 26.9134   5
   0  -7  -4 590.622 26.9242   5
   0   7  -4 551.694 26.7487   5
   0  -7   4 582.677 26.8188  14
   0  -7   4 579.708 26.9737   4
   0   7   4 603.900 26.8463  14
   0  -7   4 546.886 26.9512  15
   0   7   4 597.721 26.4790   7
   0   7   4 605.265 26.7309   2
   0  -7  -4 598.039 26.9729  16
   0   7  -4 546.240 26.7053  14
   0   7  -4 501.513 26.7381   8
   0   7   4 581.376 26.1142  11
   0   7  -4 535.391 26.6803  16
   0   7  -4 615.651 27.2869  15
   0  -7   4 585.303 26.7999   6
   0   7   4 533.869 25.5483  10
   0  -7  -4 579.207 26.8481  14
   0  -7  -4 578.807 26.7998   2
   0  -7  -5 111.648 6.26376   5
   0   7   5 96.4196 5.36323  11
   0  -7  -5 93.1028 6.00311  14
   0   7   5 94.9681 5.92599  14
   0  -7   5 93.4275 5.93261  14
   0   7   5 89.7850 4.86641  10
   0   7   5 95.7246 6.03323   5
   0  -7  -5 102.091 5.03677  10
   0  -7   5 97.6550 6.07793   1
   0  -7  -5 97.5928 5.99538   2
   0  -7  -5 107.860 6.25710  16
   0   7  -5 97.7822 6.34680  22
   0   7  -5 91.3306 5.93241   5
   0   7  -5 98.3326 6.04593  16
   0   7  -5 107.007 6.67686  15
   0   7   5 94.9623 5.64860   7
   0  -7  -5 95.2928 5.03894  15
   0   7  -5 89.0487 5.91880  14
   0  -7   5 104.871 6.37520   4
   0  -7   5 87.8553 5.75994   6
   0   7  -6 2834.73 132.392   5
   0  -7  -6 3031.91 132.572  14
   0   7  -6 3157.73 133.183  22
   0  -7   6 3039.22 132.467   6
   0  -7  -6 2870.34 131.529  10
   0   7  -6 2898.40 132.419  16
   0  -7   6 3150.70 132.874   4
   0  -7  -6 2906.20 131.381  15
   0   7   6 3080.58 132.194   7
   0  -7  -6 3080.01 132.638   5
   0   7   6 3067.09 132.594   5
   0  -7   6 2959.87 132.514  14
   0   7   6 3045.99 132.553  14
   0   7  -6 2889.73 132.495  14
   0  -7  -6 2978.20 132.542   2
   0  -7  -6 3008.40 132.600  16
   0  -7   6 3023.60 132.665   1
   0  -7  -6 2852.94 131.748  19
   0  -7  -7 74.7856 4.33726  19
   0   7  -7 62.7552 4.89564   5
   0  -7   7 77.6014 5.37733   1
   0  -7  -7 77.4251 5.25947  16
   0  -7  -7 76.9217 4.14084  15
   0   7  -7 81.0842 5.90770  22
   0   7   7 77.2629 5.22010  14
   0   7   7 73.7911 4.84958   7
   0  -7   7 79.2858 5.27014  14
   0  -7  -7 72.5145 5.14772   2
   0  -7   7 76.3405 5.56381   4
   0   7  -7 73.3460 5.19124  14
   0  -7  -7 72.9631 4.40357  10
   0   7  -7 71.8509 5.01471  16
   0  -7  -7 73.9058 5.17711   5
   0  -7   7 79.4024 5.06079   6
   0  -7  -7 77.3618 5.27530  14
   0  -7  -8 422.655 19.5409  15
   0  -7  -8 421.189 20.7032   2
   0   7  -8 416.732 20.5149   5
   0  -7  -8 446.438 20.7475   5
   0   7  -8 398.823 20.4361  16
   0  -7  -8 418.862 20.6726  14
   0  -7   8 447.312 21.0871   1
   0   7  -8 459.518 21.5421  22
   0  -7  -8 409.969 19.2313  13
   0   7   8 443.890 20.7553  14
   0   7  -8 397.213 21.1799   8
   0  -7  -8 420.557 19.2520  21
   0  -7  -8 431.926 20.6990  16
   0  -7  -8 440.982 20.3733  11
   0   7   8 440.055 20.4367   7
   0  -7  -8 439.707 19.6359  19
   0  -7   8 431.249 20.7292  14
   0  -7  -8 408.718 19.8628  10
   0  -7   8 431.350 20.4094   6
   0  -7   8 445.194 21.1386   4
   0  -7   8 445.074 21.4883  15
   0   7  -8 404.480 20.6593  14
   0  -7   9 1639.45 71.7739   9
   0  -7   9 1600.67 72.8692  15
   0   7  -9 1559.69 72.5838   8
   0  -7   9 1597.60 72.1973   1
   0  -7  -9 1603.38 70.7648  15
   0   7   9 1710.80 72.0742  14
   0   7  -9 1569.65 71.6699  16
   0   7   9 1570.58 71.5983   7
   0  -7  -9 1582.71 71.9640   2
   0  -7   9 1546.40 71.4422  17
   0   7  -9 1570.02 71.7223   5
   0  -7   9 1553.17 71.8626  14
   0  -7   9 1649.80 72.3452   4
   0  -7  -9 1600.30 71.8555  16
   0   7  -9 1648.47 72.7778  22
   0  -7  -9 1639.48 71.8981   7
   0  -7  -9 1567.49 70.6745  20
   0  -7  -9 1594.27 71.6382  11
   0  -7  -9 1609.60 71.9175  14
   0  -7  -9 1579.05 70.4003  21
   0  -7  -9 1489.81 71.1875  10
   0   7  -9 1535.27 71.9115  14
   0   7  -9 1643.55 73.0185  15
   0  -7  -9 1621.09 71.8775   5
   0  -7 -10 141.225 8.13401  14
   0  -7 -10 129.398 7.88517  11
   0  -7  10 123.714 8.06708  14
   0  -7 -10 143.069 8.05663  16
   0  -7  10 147.316 8.70133   4
   0  -7 -10 139.792 7.13731  15
   0  -7 -10 138.829 6.81092  20
   0  -7  10 155.875 9.25694  15
   0  -7 -10 145.125 8.18835   7
   0   7 -10 138.459 9.26897  15
   0  -7 -10 128.061 7.65223  10
   0  -7  10 147.919 8.09038   9
   0   7 -10 133.621 8.20691  14
   0   7 -10 141.078 8.97123   8
   0   7 -10 133.245 8.93123  22
   0   7 -10 133.691 7.88771  16
   0  -7  10 132.907 8.32578   1
   0  -7 -10 130.046 8.07745   2
   0  -7 -10 128.783 7.91351   5
   0   7 -10 138.691 7.94664   5
   0  -7  10 132.479 7.62335  17
   0  -7 -11 209.837 11.1350  16
   0  -7  11 225.941 11.2617   9
   0   7 -11 213.510 12.5715  15
   0  -7 -11 193.009 11.2286   7
   0  -7 -11 204.875 10.1287   9
   0  -7  11 216.792 12.3877  15
   0  -7  11 202.288 10.7405  17
   0  -7 -11 212.744 11.3342  11
   0  -7 -11 198.464 11.3318   2
   0  -7 -11 206.806 9.83362   3
   0   7 -11 202.753 10.9357  16
   0  -7 -11 195.384 10.9175  10
   0   7 -11 210.096 11.4435  14
   0   7 -11 208.780 12.2955   8
   0   7  11 195.666 10.1471  15
   0   7 -11 202.305 12.1442  22
   0  -7 -11 209.966 10.3381  15
   0  -7 -11 197.636 10.6676  18
   0  -7 -11 212.317 11.1286   5
   0  -7  11 238.540 12.0176   4
   0  -7 -11 200.529 11.2420  14
   0   7 -11 221.892 11.0996   5
   0  -7  11 195.823 11.3370  14
   0   7 -12-0.88629 3.64066  15
   0  -7 -12 3.93843 2.59636  10
   0  -7  12 1.20378 1.94157  17
   0  -7  12 2.05570 3.15987  15
   0  -7  12-0.73469 2.49896   9
   0  -7 -12 1.63520 2.39766  14
   0   7 -12 0.68920 2.16346  16
   0  -7 -12 0.43628 2.20368  18
   0  -7 -12 4.35244 1.34568   9
   0  -7 -12 3.63071 2.18706   5
   0   7 -12 5.27899 3.50564  22
   0  -7 -12 0.90642 2.44404   7
   0  -7 -12-1.79906 2.72012   2
   0   7  12 2.12491 1.62196  15
   0  -7  12 4.72756 3.11492   4
   0  -7 -12 2.27009 0.85310   3
   0  -7 -12 3.19759 2.54554  11
   0   7 -12 3.00469 2.26117   5
   0   7 -12 0.58205 2.71796  14
   0  -7 -12 1.59695 1.86665  15
   0  -7 -12 2.39741 2.25755  16
   0  -7  12 0.84736 2.57346  14
   0  -7 -13 161.625 7.77796   9
   0  -7  13 159.482 9.20267   9
   0   7 -13 145.732 10.4668  22
   0   7 -13 166.160 9.03004   5
   0  -7 -13 144.002 9.20767  14
   0  -7 -13 152.899 9.54308  11
   0  -7 -13 159.480 9.68459   7
   0  -7 -13 163.797 9.23149  18
   0  -7 -13 182.202 9.71596  10
   0  -7 -13 147.361 9.51241   2
   0   7 -13 158.947 9.52421  14
   0  -7  13 157.981 8.70827  17
   0  -7  13 167.192 10.7841  15
   0   7  13 153.017 8.34216  15
   0  -7  13 155.958 9.44818  14
   0  -7 -13 158.682 8.58355  15
   0   7 -13 164.586 8.99636  16
   0  -7 -13 160.329 9.04289   5
   0   7 -13 162.883 11.0340  15
   0  -7 -13 153.347 8.97947  16
   0  -7 -14 27.8084 3.98170  11
   0  -7  14 21.0711 4.73558  15
   0   7 -14 25.0430 3.26154  16
   0  -7 -14 21.6013 3.72284  18
   0   7 -14 21.0068 5.23314  15
   0  -7 -14 26.6175 3.19932   5
   0   7 -14 15.1129 4.54399  22
   0  -7  14 24.4084 3.47790   9
   0  -7 -14 24.6334 3.71189   2
   0  -7  14 22.2324 3.64932  14
   0  -7 -14 30.2234 3.79353  14
   0   7 -14 31.1226 3.36919   5
   0  -7 -14 25.3525 3.18138  15
   0  -7 -14 24.7615 4.08319  10
   0  -7 -14 35.1311 3.49187  16
   0  -7 -14 22.3294 1.63185   9
   0   7  14 25.3648 2.79448  15
   0   7 -14 28.2652 5.64120  18
   0  -7 -14 29.7741 4.07526   7
   0   7 -14 27.4800 3.97364  14
   0   7  15 3.58252 2.21805  15
   0   7 -15 0.21849 2.58242  16
   0  -7 -15 5.16503 3.29155   7
   0  -7 -15 6.17467 3.07462   2
   0   7 -15 2.10947 4.28911  15
   0  -7  15 4.80458 2.84076   9
   0  -7 -15 1.40513 3.28312  10
   0  -7 -15 0.61169 3.03791  18
   0   7  15 4.20524 2.20060  22
   0   7 -15 1.29290 3.10546  14
   0   7 -15 2.45949 5.20797  18
   0  -7 -15 5.76759 3.10008  14
   0  -7 -15 1.84850 3.13417  11
   0  -7  15-3.38225 4.47661  15
   0  -7  15 1.89110 3.11924  14
   0   7 -15 7.01891 4.49008   8
   0  -7 -15 8.89501 2.62038  15
   0   7 -15 9.99821 2.59933   5
   0  -7 -16 171.069 9.86383   2
   0   7 -16 148.533 8.48074  16
   0  -7 -16 130.388 7.10874  12
   0  -7 -16 163.804 10.0818  10
   0  -7  16 148.417 10.9353  15
   0   7 -16 163.647 11.0524   8
   0   7  16 134.573 8.17613  22
   0   7 -16 153.175 8.51555   5
   0  -7  16 165.823 9.08012   9
   0  -7 -16 156.652 8.54366   6
   0   7  16 159.580 8.46980  15
   0   7 -16 172.753 12.4557  18
   0   7 -16 163.013 9.58830  14
   0  -7  16 147.943 7.72234  12
   0  -7 -16 176.226 10.2915   7
   0  -7 -16 164.996 8.87679  15
   0  -7 -16 178.389 10.3959  11
   0   7 -16 173.703 11.9787  15
   0  -7 -16 137.693 9.18097  14
   0  -7 -16 155.312 9.66316  18
   0  -7 -17 104.383 7.56494  14
   0  -7  17 114.372 9.44995  15
   0  -7  17 116.703 8.62816   3
   0  -7 -17 114.789 8.46588  18
   0  -7 -17 129.252 8.92131  10
   0  -7 -17 118.908 8.32857   2
   0   7  17 102.312 6.91379  15
   0  -7 -17 123.158 8.71911   7
   0  -7 -17 141.645 9.22625  11
   0   7 -17 115.342 10.7441  18
   0   7 -17 111.656 8.14060  14
   0  -7  17 127.807 9.57382  21
   0   7 -18 36.1383 7.58896  18
   0  -7 -18 38.2096 5.43175  10
   0  -7  18 47.9239 6.67940  15
   0  -7 -18 35.0319 5.25323   7
   0  -7 -18 40.4885 5.17306   2
   0  -7 -18 43.4837 5.68756  11
   0  -7  18 34.2351 5.34202   3
   0   7 -19 26.4785 7.50161  18
   0  -7 -19 13.5870 4.74394  10
   0  -7 -19 17.9718 4.63544   7
   0  -7 -19 11.5481 4.37692  11
   0  -7  19 13.4312 5.66373  15
   0  -7  20-1.21627 4.99459  15
   0   7 -20 1.64191 6.23146  18
   0   7 -21 57.9409 9.48895  18
   0  -7  22 15.0592 6.24448  15
   0  -8   0 271.247 13.1126  15
   0  -8   0 253.001 13.1852   8
   0  -8   0 257.384 13.2601   4
   0   8   1 629.047 29.1830   5
   0   8   1 640.551 29.2743  16
   0  -8  -1 624.336 28.9704   4
   0  -8  -1 594.373 29.0849  14
   0   8   1 638.951 29.1165  14
   0   8  -1 646.729 29.0892  15
   0  -8   1 541.530 29.0258   4
   0  -8  -1 642.811 29.0072   8
   0   8   1 640.968 29.0715   2
   0  -8  -1 619.631 28.7024  15
   0  -8   1 589.447 29.0171   8
   0   8  -1 651.284 29.0356   8
   0  -8   1 589.956 28.9616  15
   0  -8   2 1324.81 57.7138  15
   0   8   2 1391.04 57.9050   5
   0   8   2 1358.52 57.7058  14
   0  -8  -2 1211.33 57.2576   4
   0  -8   2 1195.60 57.5496  14
   0   8  -2 1216.13 57.5728   5
   0  -8  -2 1262.93 57.7280   5
   0   8  -2 1357.42 57.8371  15
   0  -8  -2 1294.20 57.7595  16
   0  -8  -2 1154.77 56.9243  15
   0   8  -2 1320.51 57.5857   8
   0  -8  -2 1281.98 57.3572   8
   0   8   2 1329.81 57.5320   2
   0   8  -2 1248.62 57.5716  16
   0   8   2 1168.26 56.2053  18
   0  -8  -2 1242.09 57.6162  14
   0  -8   2 1294.56 57.7139   6
   0  -8   2 1253.21 57.6150   8
   0   8   2 1328.10 57.7230  16
   0   8   2 1355.75 56.6375  10
   0   8   3 998.359 44.5427  14
   0  -8  -3 969.426 44.2112   8
   0  -8  -3 965.839 44.6522   5
   0   8  -3 916.710 44.4291  14
   0  -8  -3 1001.07 44.2561   4
   0   8  -3 1058.33 44.8959  15
   0  -8  -3 1022.25 44.6933  14
   0   8   3 931.582 43.2919  10
   0  -8  -3 992.119 44.7706  16
   0   8  -3 1004.67 44.5963   8
   0  -8   3 964.057 44.6025  14
   0   8   3 1040.89 44.5103   2
   0   8  -3 900.307 44.4072  16
   0   8   3 1011.86 44.6930   5
   0  -8   3 982.630 44.6100   6
   0   8   3 1002.33 44.6040  16
   0  -8   3 865.443 44.4010  15
   0  -8  -3 960.077 43.8376  15
   0   8  -3 913.055 44.4930   5
   0   8  -4 1082.21 44.6211  15
   0  -8   4 1035.15 44.4332  15
   0  -8  -4 981.147 44.1352  14
   0   8  -4 965.516 44.0741   5
   0   8  -4 930.860 43.9842  14
   0  -8  -4 976.841 44.1789   5
   0  -8   4 985.766 44.0831   6
   0  -8  -4 882.124 43.1207  15
   0   8   4 894.557 42.5965  10
   0   8  -4 954.628 44.0101  16
   0  -8  -4 992.841 44.2575  16
   0  -8   4 1003.12 44.1282  14
   0   8  -4 985.479 44.1855   8
   0  -8   4 836.671 43.9739   4
   0   8   4 969.029 43.2616  11
   0   8   4 982.059 44.1421   5
   0   8   4 992.638 43.9993  14
   0   8   4 1018.51 43.9792   2
   0  -8  -5 911.281 41.7237  15
   0  -8  -5 954.942 42.9382   2
   0   8  -5 906.592 42.8780   5
   0  -8   5 988.506 43.2468   4
   0  -8   5 949.069 42.9664  14
   0   8  -5 940.502 42.9226  16
   0  -8   5 919.318 43.1960  15
   0   8  -5 905.823 43.2748  15
   0   8   5 982.887 42.8856  14
   0   8   5 921.026 42.0472  11
   0   8   5 858.119 41.4506  10
   0  -8  -5 961.312 43.1130  16
   0  -8  -5 968.382 43.1111   5
   0  -8   5 931.987 42.8722   6
   0  -8  -5 959.528 42.9968  14
   0   8   5 988.305 43.1005   5
   0   8   5 985.398 42.5601   7
   0   8  -5 915.886 42.8986  14
   0   8  -6 77.9413 5.53819  14
   0  -8   6 77.2875 5.46976  14
   0   8  -6 72.5152 5.79092  22
   0   8   6 77.2894 5.50715   5
   0   8  -6 88.1425 5.64320   5
   0   8   6 84.9080 5.17990   7
   0  -8  -6 76.2530 4.32598  15
   0  -8  -6 77.2697 5.45098   2
   0  -8  -6 76.7466 4.36248  10
   0  -8  -6 83.5403 5.66116   5
   0   8   6 85.2463 5.52134  14
   0   8  -6 77.2635 5.48052  16
   0  -8  -6 78.2711 5.50775  16
   0  -8   6 82.5272 5.61263   1
   0  -8  -6 84.1848 5.60778  14
   0  -8   6 91.2660 6.02979   4
   0   8  -6 85.0795 6.21739  15
   0  -8   6 79.0272 5.39863   6
   0  -8  -7 616.688 28.3734   5
   0  -8   7 567.217 28.2975   1
   0   8  -7 575.498 28.1401   5
   0  -8  -7 618.469 28.4014  14
   0  -8   7 554.684 28.1012  14
   0  -8  -7 590.394 28.2939  16
   0   8  -7 567.717 28.1294  16
   0  -8   7 593.971 28.0713   6
   0  -8  -7 591.985 28.2379   2
   0   8  -7 654.159 29.0109  22
   0  -8  -7 602.459 26.9343  15
   0   8   7 608.977 27.8237   7
   0  -8   7 607.637 28.5729   4
   0   8   7 646.917 28.3420  14
   0  -8  -7 580.501 27.0527  10
   0  -8  -7 573.437 27.3187  19
   0   8  -7 582.168 28.2796  14
   0  -8  -8 29.7997 2.26908  15
   0  -8   8 24.4272 3.26296  14
   0  -8  -8 28.0763 3.33998   2
   0  -8   8 29.9691 3.86144   4
   0   8  -8 26.0841 3.77908   8
   0   8  -8 24.7435 3.75208  22
   0  -8   8 28.5824 3.52548   1
   0   8   8 29.3077 3.29234  14
   0   8  -8 32.7761 3.54369  14
   0  -8  -8 30.9342 3.45345   5
   0  -8  -8 31.2612 3.40317  16
   0  -8   8 28.8554 3.01980   6
   0  -8  -8 30.0470 3.46854  14
   0   8  -8 29.8846 3.35112  16
   0   8   8 26.0513 2.94060   7
   0  -8  -8 30.6860 2.53282  10
   0   8  -8 33.6191 3.48046   5
   0  -8  -8 27.6328 2.40534  19
   0   8  -9 22.4317 4.30424  15
   0   8   9 30.6265 3.35004   7
   0  -8  -9 32.2722 3.60461   2
   0  -8  -9 40.8444 3.80196  14
   0   8  -9 22.3300 3.37269  14
   0   8   9 35.3648 3.70813  14
   0  -8  -9 31.2236 3.50410  16
   0   8  -9 30.2000 4.05219  22
   0  -8  -9 32.2673 1.98189  13
   0  -8   9 34.7621 4.07344   4
   0  -8  -9 34.3827 2.45105  15
   0   8  -9 36.6320 3.56333  16
   0  -8   9 24.9338 3.56881   1
   0  -8   9 22.8527 3.29105   9
   0   8  -9 41.5328 3.68132   5
   0  -8  -9 30.2098 1.95704  21
   0  -8   9 26.4390 4.25288  15
   0  -8   9 28.1040 3.14079  17
   0   8  -9 29.8084 3.93703   8
   0  -8  -9 30.0630 3.56084   5
   0  -8   9 31.6723 3.60906  14
   0  -8  -9 24.2566 2.65565  10
   0  -8 -10 149.664 8.98827   2
   0   8 -10 147.029 10.0103  15
   0  -8 -10 136.164 8.08717  10
   0  -8  10 161.583 9.56095   4
   0  -8 -10 150.620 8.82928   5
   0  -8 -10 154.467 8.87107  16
   0   8  10 157.877 8.68500   7
   0  -8 -10 148.738 8.63636  11
   0  -8  10 167.400 9.14759  14
   0   8 -10 135.844 8.90331  14
   0  -8  10 151.915 9.86971  15
   0  -8  10 160.762 9.38211   1
   0  -8 -10 159.507 7.62355  20
   0   8 -10 145.537 8.73471  16
   0  -8 -10 146.399 8.93058  14
   0   8 -10 147.252 9.81720  22
   0  -8 -10 149.296 7.64476  15
   0  -8  10 146.764 8.55594  17
   0   8 -10 154.383 8.85710   5
   0  -8  10 151.388 8.82041   9
   0   8  10 145.770 8.92694  14
   0   8 -10 141.809 9.54600   8
   0  -8  11 28.2816 3.90148   1
   0  -8 -11 19.3507 3.46918   2
   0  -8  11 27.2397 3.17618  17
   0  -8  11 26.5603 3.51661   9
   0   8 -11 26.7832 3.45308   5
   0  -8  11 22.0284 4.00618  15
   0   8 -11 21.0190 4.02016   8
   0  -8 -11 27.9128 3.02274  10
   0  -8  11 33.6146 4.25150   4
   0  -8 -11 27.2103 2.47181  15
   0   8 -11 25.8511 3.67978  14
   0   8 -11 29.8596 4.56916  22
   0  -8 -11 28.6157 3.51768  16
   0   8 -11 25.7985 3.39496  16
   0   8 -11 23.3061 4.61900  15
   0  -8 -11 26.8211 2.11173  20
   0  -8 -11 26.0210 3.61258  14
   0  -8 -11 29.2662 3.39981  11
   0  -8 -11 24.1946 3.54534   5
   0  -8  11 29.6083 3.84587  14
   0   8 -12-0.46718 3.61058  15
   0   8 -12 2.23000 2.85137  14
   0  -8 -12 1.21618 1.13959   4
   0  -8 -12 0.29334 1.70830  15
   0  -8  12 2.99190 2.59972   9
   0  -8  12 2.03763 2.12205  17
   0  -8 -12-1.55855 1.58933   9
   0  -8 -12-4.31597 3.02483   7
   0  -8  12 5.82956 3.70302   4
   0  -8 -12 1.24390 1.00807   3
   0  -8 -12 0.95606 2.67154   2
   0  -8 -12 1.36855 2.46062   5
   0   8 -12 1.05291 2.22866   5
   0  -8 -12 2.31121 2.49348  11
   0  -8  12 0.87037 3.28325  15
   0   8 -12 2.19896 3.27677   8
   0  -8 -12 0.73143 2.09444  10
   0   8 -12 3.45630 3.35858  22
   0   8 -12 0.78475 2.25776  16
   0  -8 -12 0.54286 2.44014  16
   0  -8 -12 1.17993 2.55794  14
   0  -8  12-1.84170 2.74736  14
   0   8 -13 41.7252 6.05546  15
   0  -8  13 36.9037 3.74829  17
   0  -8 -13 38.7046 4.08370  10
   0  -8 -13 41.9492 3.45359  15
   0   8 -13 51.4546 5.82728   8
   0   8 -13 47.2509 5.82798  22
   0  -8  13 39.8267 5.50471  15
   0  -8  13 45.4800 4.44340   9
   0  -8 -13 42.5741 2.96192   9
   0  -8  13 36.6107 4.56049  14
   0  -8 -13 47.6313 4.69975   7
   0   8 -13 38.2398 4.00153   5
   0  -8 -13 47.5404 4.69889   2
   0  -8 -13 38.7740 4.33875  14
   0   8 -13 39.1659 4.47543  14
   0  -8 -13 39.8224 4.15142   5
   0   8 -13 33.6912 3.87903  16
   0  -8 -13 39.7771 4.10630  16
   0  -8  13 52.0568 5.47640   4
   0  -8 -13 32.5870 4.17369  11
   0  -8  14 22.2364 3.18218  17
   0   8 -14 37.7040 5.35377   8
   0   8 -14 34.0671 5.69152  15
   0  -8  14 32.2500 4.01253   9
   0   8 -14 30.5899 5.43213  22
   0  -8 -14 28.1043 4.08138  11
   0  -8  14 37.1194 4.32702  14
   0   8 -14 33.4853 3.85126   5
   0   8 -14 31.6032 4.25978  14
   0  -8 -14 28.0654 2.96688  15
   0   8 -14 24.5430 3.63175  16
   0  -8 -14 26.5764 2.17295   9
   0  -8 -14 25.7040 2.20135   9
   0  -8  14 25.9902 5.07587  15
   0  -8 -14 25.0697 3.72614  10
   0  -8 -14 31.8857 3.67665   5
   0  -8 -14 28.4077 4.01649  14
   0  -8 -14 25.8622 4.03407   7
   0  -8 -14 28.6672 4.09481   2
   0  -8 -15 5.29980 3.06685  10
   0  -8  15-4.39610 3.32993  14
   0   8 -15-2.21851 4.83148  15
   0  -8 -15-1.47760 3.57103   7
   0  -8 -15-4.34767 3.43380  14
   0   8 -15-2.55033 4.89827  18
   0  -8 -15 4.20536 2.44589  15
   0  -8  15-0.50753 4.12468  15
   0   8 -15-3.67092 4.67287   8
   0  -8  15-1.12908 3.01160   9
   0  -8 -15-0.20246 0.65488   9
   0   8 -15-3.28022 2.86128  16
   0  -8 -15-2.18782 3.16173  11
   0   8 -15-0.34962 3.05972  14
   0   8 -15 0.77199 2.59747   5
   0  -8 -15-0.71668 3.06329   2
   0  -8  16 204.118 10.9869  12
   0  -8 -16 228.343 11.8331   6
   0  -8  16 247.221 12.8848  14
   0   8 -16 245.999 15.7158  18
   0   8 -16 228.234 12.7656  14
   0  -8  16 233.674 14.3504  15
   0  -8 -16 206.746 12.3044  14
   0  -8 -16 232.767 13.0571  11
   0  -8 -16 207.999 10.6658  12
   0  -8 -16 221.760 12.8135  10
   0  -8 -16 221.896 12.7474   2
   0  -8 -16 236.383 13.1682   7
   0   8  16 203.098 11.0924  22
   0  -8  16 241.347 12.2733   9
   0   8  16 216.315 11.2004  15
   0  -8 -17 181.061 11.2764  10
   0  -8  17 167.780 12.3618  15
   0   8 -17 176.443 11.0732  14
   0  -8 -17 209.403 11.8338  11
   0  -8 -17 169.059 10.5289  14
   0  -8 -17 183.854 11.4434   7
   0   8 -17 171.780 13.6292  18
   0  -8 -17 182.919 11.1717   2
   0   8 -18 7.61591 6.70106  18
   0  -8 -18 4.34580 3.74275   7
   0  -8 -18 8.45557 3.85038  11
   0  -8 -18 3.75888 3.90801  10
   0  -8  18 4.08801 4.70334  15
   0  -8  18 9.40433 4.33773   3
   0  -8 -18 6.72720 3.55216   2
   0   8 -19-5.62520 7.16061  18
   0  -8  19-0.60794 5.48865  15
   0  -8 -19 1.41385 4.12459  11
   0  -8  20 96.1620 9.41691  15
   0   8 -20 92.1924 10.5710  18
   0  -8  21-0.65811 5.59868  15
   0  -8  22 5.43907 6.00902  15
   0  -9   0-1.99164 1.73367   8
   0  -9   0 0.66911 1.73399  15
   0  -9   0 0.51079 1.87875   4
   0   9   0 0.24948 1.90543   2
   0   9   0-1.79919 2.11115  14
   0  -9   1 24.2745 2.94920   8
   0   9  -1 23.5176 2.93605   8
   0  -9  -1 17.7947 2.87757  14
   0  -9   1 23.6375 3.03983   4
   0   9   1 20.3586 2.89387  16
   0  -9   1 25.9269 2.99840  15
   0   9  -1 24.6605 3.21781  15
   0  -9  -1 29.9333 3.16586   4
   0  -9  -1 17.6177 2.62800   8
   0   9   1 28.0646 3.19472  14
   0   9   1 22.9561 3.15187   5
   0  -9  -1 22.0758 2.67851  15
   0   9   1 21.4514 2.86922   2
   0  -9  -2 390.237 19.1605   4
   0   9  -2 396.189 19.2762   8
   0  -9  -2 387.569 18.7811  15
   0   9   2 409.447 19.3158   2
   0   9   2 404.306 19.3433  14
   0   9   2 365.449 17.8843  18
   0  -9  -2 402.112 19.5696   5
   0  -9   2 403.485 19.5316   8
   0   9   2 400.407 19.4485  16
   0  -9   2 417.607 19.5333  15
   0  -9   2 383.034 19.4078  14
   0   9  -2 364.339 19.2466  16
   0  -9  -2 385.445 19.4054  14
   0  -9  -2 402.625 19.5456  16
   0   9  -2 371.163 19.3109   5
   0  -9   2 403.803 19.5476   6
   0   9  -2 419.504 19.5505  15
   0  -9  -2 387.484 19.1216   8
   0   9   2 419.451 19.5791   5
   0  -9   2 379.482 19.3671   4
   0   9   2 393.754 18.2998  10
   0   9  -3 1039.49 46.2371   8
   0   9  -3 940.418 46.0690  14
   0   9  -3 989.394 46.1910  16
   0   9   3 1071.91 46.3713   5
   0  -9  -3 970.843 46.2590  16
   0  -9  -3 999.558 46.2669  14
   0   9   3 1062.74 46.1363   2
   0   9   3 972.593 44.8120  10
   0  -9  -3 1030.53 45.8779   4
   0   9  -3 918.269 46.1199  15
   0  -9  -3 1032.98 46.4021   5
   0  -9   3 999.359 46.2512  15
   0  -9   3 1040.89 46.3490   6
   0   9  -3 1001.51 46.1909   5
   0  -9  -3 969.687 45.4174  15
   0  -9   3 1004.45 46.2473  14
   0  -9  -3 1018.62 45.8896   8
   0   9   3 1007.54 46.1172  14
   0  -9   4 486.152 22.5060   6
   0   9  -4 462.588 22.3599   5
   0  -9  -4 426.494 21.3931  15
   0   9  -4 453.040 22.3351  16
   0   9   4 473.913 22.3260  14
   0  -9  -4 470.470 22.4924  14
   0   9  -4 466.129 22.4570   8
   0  -9  -4 470.097 21.9698   4
   0   9  -4 457.189 22.6409  15
   0   9  -4 457.409 22.3646  14
   0   9   4 472.547 22.2154   2
   0   9   4 476.367 22.5200   5
   0  -9   4 482.129 22.6105  15
   0   9   4 432.460 20.7683  10
   0  -9   4 446.649 22.3930  14
   0  -9  -4 456.701 22.4863  16
   0  -9  -4 474.131 22.5816   5
   0  -9   5 178.147 9.86717   4
   0   9  -5 172.292 9.67117   8
   0  -9  -5 178.258 9.65115  14
   0  -9   5 155.753 9.43031  14
   0   9   5 170.646 8.63791  11
   0   9   5 167.344 9.57206   5
   0   9  -5 194.149 10.2529  15
   0   9  -5 169.713 9.52369  16
   0   9   5 178.556 9.09117   7
   0   9  -5 153.213 9.35929  14
   0   9   5 162.972 9.37055  14
   0  -9  -5 158.760 8.49781  15
   0  -9  -5 156.560 8.92028   4
   0   9   5 146.714 7.82456  10
   0  -9  -5 171.023 9.68913  16
   0  -9   5 180.292 9.91003  15
   0  -9   5 171.695 9.50693   6
   0   9  -5 168.730 9.55124   5
   0  -9  -5 166.250 9.58955   5
   0   9  -6 152.660 8.96874  16
   0   9   6 154.740 8.97498   5
   0  -9  -6 162.279 9.12780  14
   0   9   6 158.815 8.51899   7
   0  -9   6 150.109 8.96816   1
   0   9  -6 157.326 9.01411   5
   0  -9  -6 147.662 7.59866  15
   0  -9   6 139.152 9.04102   4
   0  -9  -6 160.769 9.00093   2
   0  -9   6 135.919 9.21675  15
   0  -9   6 156.304 8.89848   6
   0   9  -6 168.114 9.61219  22
   0   9  -6 143.246 8.86845  14
   0  -9   6 137.725 8.74647  14
   0   9  -6 157.115 9.80580  15
   0   9   6 155.437 8.03208  11
   0  -9  -6 152.117 9.06228   5
   0   9   6 150.572 8.83270  14
   0  -9  -6 150.123 9.01848  16
   0  -9  -7 61.0618 5.11392  16
   0   9  -7 60.8935 5.05841   5
   0   9   7 61.6301 5.08265   5
   0   9  -7 68.7838 5.69204  22
   0  -9  -7 58.9549 4.20360  19
   0   9  -7 48.3000 5.54271  15
   0  -9  -7 56.9882 3.74645  10
   0   9   7 59.3424 5.13882  14
   0   9   7 65.2627 4.64527   7
   0  -9  -7 79.2080 5.39531   2
   0  -9  -7 68.9012 3.83448  15
   0   9  -7 65.1528 5.17340  14
   0   9  -7 53.7412 4.84398  16
   0  -9  -7 66.4986 5.13501  14
   0  -9  -7 70.8725 5.23953   5
   0  -9   7 68.0419 5.32872   1
   0  -9   7 73.9467 5.11322   6
   0  -9   7 70.6753 5.11377  14
   0  -9   7 61.9246 5.39479   4
   0  -9  -8 304.107 15.6360  16
   0   9  -8 272.156 15.4141  14
   0   9  -8 299.917 15.4554  16
   0   9   8 300.863 15.4860  14
   0  -9  -8 290.910 14.4292  19
   0  -9  -8 286.416 15.5107  14
   0  -9  -8 311.246 14.0286  15
   0   9  -8 295.270 15.4053   5
   0  -9   8 334.565 16.1769   4
   0  -9   8 295.275 15.6622   1
   0  -9  -8 289.951 14.1584  10
   0  -9   8 297.939 15.4952  14
   0  -9  -8 281.863 15.4112   2
   0  -9   8 301.888 15.3221   6
   0  -9  -8 312.864 15.6871   5
   0   9   8 278.506 14.8651   7
   0   9  -8 328.401 16.4455  22
   0  -9  -9 337.561 17.0828  14
   0  -9   9 328.832 17.4143   4
   0  -9  -9 355.150 15.8834  10
   0  -9  -9 313.547 16.9582  16
   0  -9   9 319.482 16.9704  14
   0   9   9 332.240 16.4857   7
   0  -9  -9 329.648 15.1328  21
   0   9  -9 343.176 17.7240   8
   0   9   9 338.133 17.0858  14
   0   9  -9 346.014 17.0508   5
   0  -9  -9 339.447 15.4581  15
   0   9  -9 315.718 16.8412  16
   0  -9   9 341.361 16.7367   6
   0   9  -9 340.972 17.1625  14
   0  -9  -9 335.547 17.0653   5
   0  -9   9 345.651 17.3683   1
   0  -9  -9 330.279 15.7616  19
   0   9  -9 337.294 17.8328  22
   0  -9  -9 333.393 17.0928   2
   0  -9  -9 313.847 15.1166  13
   0  -9   9 297.475 16.4772  17
   0   9 -10 218.788 13.0604   8
   0  -9 -10 229.483 10.8763  15
   0  -9 -10 218.362 12.3917   2
   0  -9 -10 220.391 12.3939  16
   0   9 -10 235.305 13.3853  22
   0  -9  10 218.996 12.3386  14
   0   9 -10 230.120 12.3322   5
   0  -9 -10 222.107 10.9471  20
   0  -9 -10 231.823 12.5113   5
   0  -9  10 248.894 12.4538   9
   0   9 -10 207.476 13.2274  15
   0  -9  10 228.095 12.0796  17
   0  -9 -10 227.021 11.3455  10
   0   9  10 227.542 11.9605   7
   0  -9  10 242.083 13.5014  15
   0  -9 -10 224.022 12.4485  14
   0  -9  10 233.415 12.9121   4
   0   9 -10 224.578 12.4939  14
   0  -9 -10 231.293 11.2004   4
   0   9 -10 229.242 12.3312  16
   0  -9  10 224.831 12.7272   1
   0  -9 -10 207.516 10.3656  21
   0   9  10 237.469 12.5808  14
   0  -9 -11 1.33623 1.67649   4
   0  -9 -11-1.10594 1.53140  15
   0   9 -11 2.01429 2.91096  14
   0  -9 -11-1.84121 2.67325   5
   0   9 -11 2.33845 2.56988  16
   0  -9 -11 1.42369 1.30062  20
   0   9  11 0.26220 2.50602   7
   0   9  11-0.31732 2.73862  14
   0  -9  11 0.96633 2.67297  14
   0  -9 -11-1.90536 2.64862  14
   0   9 -11-0.46587 3.96330  15
   0  -9 -11-0.98400 2.42829   2
   0  -9  11-0.51133 2.37684  17
   0  -9  11 3.98012 3.23838   1
   0  -9 -11 0.79064 1.93230  10
   0   9 -11 3.92015 3.24523  22
   0  -9 -11 1.82690 2.67692  16
   0  -9  11 3.01760 3.23995   4
   0  -9  11-2.91197 2.70717   9
   0  -9  11-2.63552 3.77294  15
   0   9 -11 4.41508 2.65737   5
   0   9 -11-0.43398 3.19217   8
   0  -9 -12 508.747 25.1845   2
   0  -9  12 529.769 24.9885   9
   0   9 -12 550.137 26.5453  22
   0  -9 -12 522.653 23.5588  15
   0   9 -12 479.877 24.7162  16
   0  -9  12 530.111 25.7476   4
   0   9 -12 485.329 25.1475  14
   0  -9 -12 500.749 24.9015  16
   0  -9 -12 503.787 25.0992  14
   0  -9  12 517.703 25.5458   1
   0   9 -12 515.207 24.8813   5
   0  -9 -12 512.473 24.3313  10
   0  -9  12 491.676 25.0914  14
   0   9 -12 515.712 26.1835   8
   0  -9 -12 492.981 24.9123   5
   0  -9  12 560.838 26.5692  15
   0  -9 -12 488.505 23.3499   4
   0   9 -12 534.586 26.7050  15
   0  -9 -12 537.675 24.9294  11
   0  -9  12 487.491 24.5220  17
   0  -9 -13 0.62193 2.67189  11
   0  -9 -13 1.30918 2.70292  14
   0  -9 -13 3.51259 2.56813  10
   0   9 -13 1.95710 3.66893   8
   0  -9 -13 3.01174 2.63662  16
   0  -9  13 2.75183 3.03859  14
   0  -9 -13 2.08965 1.00562   3
   0  -9  13 0.40690 3.85950   4
   0  -9 -13 2.76148 1.67191  15
   0  -9 -13 1.24122 1.70211   9
   0  -9  13-1.93037 3.79541  15
   0   9 -13-2.43199 4.17840  22
   0   9 -13-0.89337 2.80282   5
   0   9 -13 1.17356 2.48475  16
   0  -9 -13 2.12026 2.75889   5
   0  -9 -13 4.57722 2.76951   2
   0  -9  13-0.51024 2.49487  17
   0   9 -13 0.71356 2.97647  14
   0  -9  13 1.21833 2.79767   9
   0   9 -13 0.52178 4.35234  15
   0   9 -14 0.87388 2.64127  16
   0  -9 -14-2.18023 3.01540   2
   0  -9 -14 1.25179 1.75992  15
   0  -9 -14-3.64746 3.12007  14
   0   9 -14 5.17945 3.97921   8
   0   9 -14-0.36697 3.39773  14
   0  -9 -14 0.33481 2.80659  11
   0  -9  14 0.30947 2.81805   9
   0  -9 -14 4.18496 2.60435  10
   0  -9  14-0.50642 4.47244  15
   0  -9 -14 0.96428 1.52341   9
   0  -9 -14 1.19822 1.51815   9
   0   9 -14 1.02231 4.63464  22
   0  -9  14-0.35383 3.53442  14
   0  -9  14 0.50742 2.56099  17
   0  -9 -14-0.29865 2.81014   5
   0   9 -14-0.58949 2.89196   5
   0   9 -14 4.96555 4.67085  15
   0  -9  15 11.8596 3.47707   9
   0  -9 -15 10.7920 3.49056  11
   0  -9 -15 14.2888 3.56364   2
   0  -9 -15 12.3007 3.49408  10
   0  -9  15 9.96420 2.81828  17
   0  -9  15 13.4531 3.86669  14
   0  -9  15 7.43878 4.75368  15
   0   9 -15 6.02560 3.67903  14
   0   9 -15 8.58150 3.09081  16
   0   9 -15 9.17807 4.91361  22
   0  -9 -15 10.0668 1.49352   9
   0  -9 -15 6.72658 2.15698  15
   0  -9 -15 8.03857 3.45350  14
   0  -9  16 135.728 9.15730  14
   0  -9 -16 137.805 8.79219  14
   0  -9 -16 150.810 9.43640  11
   0   9 -16 124.450 11.4204  18
   0  -9 -16 127.908 8.29131   6
   0   9 -16 121.366 8.99552  14
   0  -9 -16 134.723 8.87578  10
   0  -9  16 125.708 10.3028  15
   0  -9 -16 122.892 8.94638   2
   0  -9  16 145.215 8.81490   9
   0   9 -17 0.74364 5.91353  18
   0  -9 -17 2.18427 3.67458  10
   0  -9  17 2.27045 3.47471  14
   0  -9  17 0.58382 4.89377  15
   0  -9 -17 0.81703 3.62399  11
   0  -9 -17-1.65141 3.61307   7
   0  -9 -17-3.71233 3.56714  14
   0  -9 -17-1.99293 3.56732   2
   0   9 -18 101.350 10.9719  18
   0  -9 -18 119.280 9.03310   7
   0  -9 -18 118.910 9.02167  11
   0  -9 -18 122.731 8.73581   2
   0  -9  18 124.350 10.3325  15
   0   9 -19-6.62183 6.69287  18
   0  -9  19 11.4217 5.34774  15
   0   9 -20 0.87314 6.62766  18
   0  -9  20 0.65868 5.57626  15
   0  -9  21 19.1259 6.68110  15
   0  10   0 16.3163 2.70150   2
   0 -10   0 14.4693 2.64648   8
   0  10   0 10.5523 2.65633  14
   0 -10   0 10.7929 2.73023   4
   0 -10   0 11.4228 2.66735  15
   0  10  -1 567.103 26.7233  15
   0  10   1 538.198 26.8973   5
   0  10   1 570.561 26.7323   2
   0  10   1 537.440 26.8217  16
   0 -10  -1 545.751 26.6122   8
   0 -10  -1 567.796 26.7395   4
   0  10   1 560.518 26.7784  14
   0 -10  -1 525.140 26.7772  14
   0 -10   1 547.925 27.0439   6
   0 -10   1 591.912 26.7567  15
   0 -10  -1 585.102 26.4083  15
   0  10  -1 570.693 26.6668   8
   0  10   1 536.868 25.5255  18
   0 -10   1 544.972 26.7731   4
   0 -10   1 559.511 26.7770   8
   0 -10  -2 547.333 27.3004   5
   0  10   2 483.027 25.5569  18
   0 -10   2 561.845 27.2921   8
   0 -10  -2 564.537 26.9757   8
   0  10   2 605.594 27.2853  14
   0 -10  -2 595.473 26.6690  15
   0  10   2 582.211 27.2994  16
   0  10   2 596.358 27.4593   5
   0 -10  -2 568.206 27.3501  14
   0  10  -2 583.668 27.3136  16
   0  10  -2 568.700 27.1178   8
   0 -10   2 580.225 27.3975   4
   0  10  -2 522.840 27.0663  15
   0  10   2 605.638 27.1642   2
   0 -10   2 549.427 27.1920  14
   0 -10   2 571.002 27.5247   6
   0  10  -2 548.577 27.2333   5
   0 -10  -2 599.811 27.0652   4
   0 -10   2 565.253 27.1497  15
   0 -10  -2 616.456 27.5744  16
   0  10   2 591.543 26.0671  10
   0  10  -3 1033.49 47.5248   8
   0  10  -3 955.984 47.5688  15
   0 -10  -3 1021.40 47.7637  16
   0 -10  -3 1055.35 46.8383  15
   0 -10   3 1020.98 47.6145  15
   0 -10  -3 1040.94 47.8320   5
   0  10  -3 999.976 47.5160  14
   0  10   3 1063.96 47.4457   2
   0 -10   3 999.643 47.6254  14
   0  10   3 1069.53 47.5696  14
   0  10  -3 1009.55 47.5706  16
   0 -10  -3 1085.17 47.3157   4
   0 -10   3 1034.98 47.7291   6
   0  10  -3 997.626 47.5600   5
   0 -10  -3 1028.35 47.7227  14
   0 -10  -3 1021.11 47.2362   8
   0  10   3 1109.19 47.8106   5
   0  10   3 982.080 46.1287  10
   0 -10   4 19.6330 3.11470  14
   0  10   4 19.8664 3.16001   5
   0  10   4 18.5021 2.80648   2
   0 -10   4 20.6222 3.10245   6
   0 -10  -4 14.6190 3.00371   5
   0 -10   4 16.9296 3.31154  15
   0  10  -4 21.9585 3.19045  14
   0 -10  -4 18.0028 2.88723   4
   0  10  -4 14.3652 3.42446  15
   0  10   4 21.2708 3.09565  14
   0 -10  -4 22.6349 3.28346  16
   0  10   4 17.1178 1.64001  10
   0 -10  -4 19.2312 2.58740   8
   0 -10  -4 13.1620 2.84520  14
   0  10  -4 18.8411 3.02373  16
   0  10  -4 23.0187 3.09481   5
   0 -10  -4 19.9723 2.40519  15
   0  10  -4 12.7677 2.82489   8
   0  10   5 1.72482 0.87465  10
   0  10  -5 1.54629 2.21528   5
   0 -10   5 3.05597 2.43221  15
   0 -10   5-2.41166 2.55242   6
   0  10  -5 0.92215 2.26136  14
   0  10  -5 1.83906 2.51772  16
   0 -10  -5-2.93780 2.55250  16
   0  10   5 1.68601 1.91583   7
   0  10   5-0.94443 2.57239   5
   0 -10  -5-1.39813 2.25302   4
   0 -10   5 2.16261 2.37386  14
   0 -10   5 2.32633 2.62839   4
   0 -10  -5-0.63494 2.52496  14
   0  10  -5 1.03577 2.82109  15
   0  10   5 0.17976 1.65120  11
   0 -10  -5 1.97026 2.53809   5
   0 -10  -5 2.75681 1.68485  15
   0  10   5 2.03635 2.31374  14
   0  10  -5 3.85247 2.55332   8
   0  10   6 218.486 11.3369  11
   0  10  -6 224.273 12.4489   5
   0 -10  -6 221.778 11.2732  15
   0 -10   6 219.898 12.4180   6
   0  10  -6 225.383 12.4630  14
   0 -10  -6 220.635 12.4744   5
   0  10  -6 236.008 12.4862  16
   0  10   6 238.609 12.5767   5
   0 -10   6 225.179 12.3897  14
   0  10   6 237.781 11.9304   7
   0  10   6 219.109 12.2690  14
   0 -10   6 247.092 12.6669   1
   0 -10  -6 242.414 12.7323  16
   0 -10  -6 228.447 11.8142   4
   0  10   6 219.494 10.5676  10
   0 -10   6 220.196 12.8128  15
   0  10  -6 210.227 12.8056  15
   0 -10  -6 216.684 12.4612  14
   0 -10  -6 225.515 11.0256  15
   0 -10   6 234.877 12.7809   4
   0  10  -6 221.275 12.5430   8
   0  10  -7 35.3223 4.91450  15
   0  10  -7 37.8934 4.14743   5
   0  10  -7 36.9587 4.22650  16
   0 -10  -7 33.8258 3.07849  15
   0  10  -7 34.6463 4.22727  14
   0 -10  -7 40.4278 4.28683   5
   0 -10  -7 36.8643 4.17316  16
   0 -10  -7 38.0104 4.16664   2
   0 -10   7 37.4013 4.16127   1
   0 -10   7 31.2767 4.02029  14
   0  10   7 44.8971 4.29891  14
   0  10   7 34.0518 3.51530   7
   0 -10  -7 39.9737 2.81449  15
   0 -10   7 40.3220 4.18684   6
   0 -10   7 27.0636 4.57602  15
   0 -10   7 40.2087 4.75499   4
   0 -10  -7 42.8364 4.40986  14
   0  10  -7 50.2961 5.11162  22
   0 -10  -7 41.4983 3.70293   4
   0  10   7 38.7543 4.29055   5
   0  10   8 410.101 19.6425  14
   0 -10  -8 383.391 17.8849  15
   0 -10  -8 385.842 19.6722   5
   0  10  -8 374.237 20.2873  15
   0 -10   8 394.573 19.4497   6
   0 -10  -8 361.338 17.8814  10
   0  10  -8 376.986 19.5917  14
   0  10  -8 390.862 19.5532  16
   0 -10  -8 380.422 19.6010  14
   0 -10   8 398.824 19.9843   4
   0 -10  -8 392.102 18.5499  19
   0  10  -8 430.582 20.5668  22
   0  10  -8 380.900 19.5194   5
   0 -10  -8 383.234 19.5101   2
   0 -10  -8 406.272 18.6772   4
   0 -10   8 379.578 19.7537   1
   0 -10  -8 375.578 19.6080  16
   0 -10   8 386.744 19.5790  14
   0  10   8 367.512 18.8813   7
   0 -10  -9 84.7565 4.86910  10
   0 -10   9 70.5619 6.11603  14
   0 -10  -9 75.9139 6.21607  16
   0 -10  -9 89.0960 6.35979   2
   0  10  -9 78.6261 6.87542  22
   0 -10  -9 82.3581 6.45056  14
   0  10  -9 78.3058 6.14259  16
   0  10   9 88.4944 6.39313  14
   0 -10   9 85.4690 6.10460   6
   0 -10  -9 95.0191 6.61225   5
   0  10  -9 80.3962 6.15386   5
   0 -10   9 88.0051 6.63036   1
   0  10  -9 75.9969 6.39893  14
   0 -10  -9 78.4338 4.62895  15
   0 -10  -9 85.7993 5.32985   4
   0 -10  -9 86.6157 5.18757  19
   0 -10   9 85.3748 6.78236   4
   0  10   9 77.5727 5.63514   7
   0 -10  10 479.183 22.8555  17
   0 -10 -10 462.577 20.9388  21
   0  10  10 468.551 23.1835  14
   0 -10 -10 452.500 23.1850  14
   0  10 -10 485.179 24.2494  22
   0  10 -10 463.934 23.0647  16
   0 -10 -10 469.806 21.3687  15
   0 -10  10 495.193 23.1835   9
   0 -10 -10 472.756 23.1643  16
   0  10 -10 477.589 23.3746  14
   0 -10  10 509.364 23.8958   4
   0 -10  10 454.109 23.1765  14
   0 -10 -10 452.348 23.1370   5
   0 -10 -10 487.308 21.7693  19
   0 -10 -10 460.832 21.7217  10
   0  10 -10 452.731 23.8676   8
   0 -10 -10 439.713 20.9142  13
   0  10  10 450.734 22.5237   7
   0 -10 -10 472.573 23.2397   2
   0 -10 -10 470.638 21.8891   4
   0 -10  10 472.195 23.5939   1
   0  10 -10 461.183 23.0993   5
   0  10  11 18.4906 3.79081  14
   0  10 -11 24.0727 4.07383  14
   0 -10 -11 21.5590 2.17530  20
   0 -10 -11 16.5136 3.42121  16
   0 -10 -11 17.2856 2.53124   4
   0 -10 -11 20.4712 2.55948  10
   0 -10  11 17.0804 3.56866  14
   0  10  11 20.8611 3.39787   7
   0 -10  11 18.8162 3.23029  17
   0  10 -11 20.3303 3.35627   5
   0  10 -11 20.4304 4.42131  22
   0 -10  11 21.1204 3.65345   9
   0 -10 -11 15.9405 3.55736   5
   0  10 -11 18.2856 4.23539   8
   0 -10 -11 13.6660 1.91457  15
   0 -10 -11 13.5596 3.63079  14
   0 -10 -11 16.8891 3.37619   2
   0  10 -11 26.0673 5.20837  15
   0  10 -11 14.2830 3.34660  16
   0 -10  11 21.5048 4.47726   4
   0 -10  11 12.0830 4.17809  15
   0 -10  11 11.6971 3.56125   1
   0 -10 -12 231.832 12.9392  16
   0  10 -12 232.732 13.3663  14
   0  10 -12 231.806 14.5726  15
   0  10 -12 231.718 14.0721   8
   0 -10 -12 236.455 13.1948  14
   0 -10  12 232.204 13.7123   4
   0 -10 -12 240.079 11.4279   4
   0 -10  12 227.422 14.1266  15
   0 -10 -12 225.761 13.0961   2
   0 -10  12 239.916 13.5136   1
   0 -10 -12 215.230 11.1555  20
   0 -10 -12 227.515 11.9338  10
   0 -10 -12 253.429 13.1731   5
   0 -10  12 239.243 13.0326   9
   0  10 -12 250.945 13.0720  16
   0 -10  12 243.312 12.6235  17
   0 -10 -12 212.560 11.1447  15
   0  10 -12 253.386 13.1176   5
   0 -10  12 230.344 13.2373  14
   0  10 -12 238.830 14.3200  22
   0  10 -13 4.93436 4.93227  15
   0 -10  13 2.22045 3.33243  14
   0 -10 -13 7.45423 3.22256   2
   0  10 -13 5.13136 4.06257  22
   0 -10  13 4.65236 3.27818   9
   0 -10  13 3.11098 2.64717  17
   0 -10 -13 2.04409 2.21163   9
   0  10 -13 3.03409 5.14091  18
   0 -10 -13 3.20011 3.22988  14
   0 -10 -13 5.06297 1.46618   4
   0 -10 -13 6.86323 1.68610  15
   0  10 -13 2.64253 3.00139   5
   0  10 -13 5.21240 3.26001  16
   0  10 -13 6.66967 3.94643   8
   0 -10 -13 3.70265 2.48437  10
   0  10 -13 0.38574 3.35045  14
   0 -10 -13 11.0742 3.57464   5
   0 -10  13 0.50918 4.43988  15
   0 -10  13 3.03677 4.05415   4
   0 -10 -14-1.07921 3.26174  14
   0 -10 -14 0.26243 0.79908   3
   0 -10 -14 0.13610 1.57267  15
   0  10 -14-0.79223 3.66751  14
   0 -10 -14 2.81884 2.38237  10
   0 -10  14-1.40950 2.80595  17
   0 -10  14 1.01348 2.99694   9
   0 -10 -14 1.70865 2.05076   9
   0  10 -14-1.64747 3.07561   5
   0 -10 -14 2.48882 1.78663   9
   0 -10  14-1.90056 3.60485  14
   0  10 -14 1.94574 2.96539  16
   0  10 -14-4.33569 4.42790   8
   0 -10  14-1.59329 4.15241  15
   0 -10 -14 5.75230 3.24655   2
   0  10 -14 8.12340 4.76113  22
   0 -10  14-5.85145 4.40005   4
   0  10 -14 1.28991 5.29703  18
   0 -10 -15 68.3903 5.84454  14
   0  10 -15 66.5533 7.35540  22
   0 -10  15 42.3635 4.50899  17
   0  10 -15 47.2903 5.07920  16
   0 -10 -15 49.3274 4.74588  10
   0 -10 -15 46.7558 5.38916   2
   0 -10 -15 55.5545 5.24453   6
   0 -10  15 54.9817 5.38550   9
   0 -10  15 48.3561 6.43906  15
   0 -10 -15 48.6436 3.54507   9
   0  10 -15 49.4876 5.64059  14
   0  10 -15 54.5050 5.10157   5
   0 -10  15 48.2979 5.52003  14
   0 -10 -16 59.3948 5.54284   6
   0 -10 -16 58.1395 6.11219   2
   0  10 -16 58.9057 6.32731  14
   0 -10  16 68.3917 6.55345  14
   0 -10 -16 59.7374 5.93137  11
   0 -10 -16 69.8498 5.89574  10
   0 -10  16 65.6826 7.66727  15
   0 -10 -16 61.0501 5.85875  14
   0 -10 -17 12.7137 3.87562  14
   0 -10 -17 10.7724 3.94996  11
   0 -10  17 13.7428 4.04356  14
   0 -10  17 8.51542 5.27574  15
   0 -10 -17 12.9077 4.10440   2
   0  10 -18 6.47851 6.52105  18
   0 -10  18 17.0960 5.82548  15
   0 -10 -18 5.49073 3.57654   2
   0  10 -19 8.54209 6.61851  18
   0 -10  19 12.4896 5.69285  15
   0 -10  20 68.3239 8.54312  15
   0 -11   0-0.62609 2.51707   4
   0  11   0 5.78354 2.39374   2
   0 -11   0-1.08912 2.29391  15
   0 -11   0-0.61436 2.37408   8
   0  11   0 0.31366 2.46661  14
   0  11   0 1.27617 1.79544  18
   0 -11  -1 148.535 8.80212   4
   0  11   1 143.076 8.68108   2
   0 -11   1 149.419 8.75073  15
   0 -11  -1 152.298 8.48967  15
   0  11   1 141.119 8.73060  14
   0  11   1 135.393 8.80447   5
   0 -11   1 133.906 8.72115   4
   0 -11  -1 137.781 8.56238   8
   0 -11   1 138.641 8.63646   8
   0 -11   1 148.565 9.10707   6
   0 -11  -1 150.748 8.96642  14
   0  11   1 129.292 7.43989  18
   0  11   1 153.582 8.99826  16
   0 -11   2 27.5575 3.98898  14
   0  11  -2 31.4681 3.73426   8
   0  11  -2 32.7571 3.90494  16
   0  11   2 30.7024 3.88118   5
   0  11   2 34.6642 3.79409  14
   0  11   2 37.0737 3.96268  16
   0 -11  -2 25.7297 3.37599   8
   0 -11  -2 29.2728 3.35533  15
   0  11  -2 30.0269 3.84352  15
   0 -11   2 28.3032 3.60278   6
   0  11  -2 31.8860 3.74909   5
   0 -11  -2 32.6672 3.94899   4
   0 -11  -2 26.7339 3.82804   5
   0 -11   2 28.8058 3.75949   8
   0  11   2 28.0895 2.36346  18
   0 -11  -2 29.6243 3.68775  14
   0 -11   2 26.2715 3.75018   4
   0  11   2 31.0999 2.77898  10
   0 -11   2 34.1449 3.92637  15
   0  11   2 39.2644 3.89469   2
   0 -11  -3 2.44240 2.17172  15
   0  11  -3 2.00923 3.01105  15
   0  11   3 3.54258 1.46889  10
   0  11   3 1.01935 2.50031   5
   0 -11  -3 0.35551 2.61595   5
   0 -11  -3 2.29129 2.08043   8
   0 -11   3 3.91131 2.57854  15
   0  11  -3 6.29347 2.48946   8
   0 -11   3-1.36578 2.79057   4
   0  11  -3 4.72867 2.67197   5
   0 -11   3-0.33730 2.41680  14
   0  11   3 2.70903 2.43429   2
   0  11   3 1.56866 2.66995  14
   0 -11  -3 2.47498 2.48070  16
   0  11  -3-1.29812 2.37264  14
   0 -11  -3 2.25276 2.53232   4
   0 -11   3 0.67676 2.39113   6
   0  11   3 0.85709 0.81759  18
   0  11  -3 2.32952 2.60293  16
   0 -11  -3 2.40033 2.45691  14
   0  11  -4 706.338 33.4827   5
   0 -11  -4 706.521 33.6191  16
   0  11   4 701.184 33.5022   5
   0  11  -4 683.422 33.3126  14
   0 -11   4 747.321 33.7417  15
   0  11  -4 682.436 33.3179  16
   0 -11  -4 767.304 33.8568   5
   0  11  -4 767.926 33.9391  15
   0 -11  -4 692.346 33.5036  14
   0  11   4 733.431 33.2781   2
   0  11   4 647.806 31.5091  10
   0  11   4 694.539 33.2218  14
   0  11  -4 670.866 33.2759   8
   0 -11   4 678.466 33.4396  14
   0 -11   4 699.738 33.5114   6
   0 -11  -4 755.376 33.0629   4
   0 -11  -4 669.078 32.9683   8
   0 -11  -4 690.585 32.4044  15
   0 -11  -5 256.837 13.4866   5
   0  11   5 262.866 13.2468  14
   0  11  -5 230.548 13.0906  16
   0 -11  -5 258.118 13.4797  16
   0  11   5 236.594 12.0591  11
   0 -11   5 239.354 13.2602   6
   0 -11  -5 238.420 13.2725  14
   0  11  -5 234.666 13.1162   5
   0 -11  -5 229.804 12.0060  15
   0 -11   5 231.525 13.3996  15
   0 -11  -5 225.856 12.5967   8
   0  11  -5 236.400 13.1805  14
   0 -11   5 251.128 13.3348  14
   0  11   5 213.646 11.0852  10
   0 -11  -5 250.943 12.7260   4
   0  11   5 235.205 13.2025   5
   0  11  -5 248.105 13.3556   8
   0  11   5 269.725 13.2094   2
   0  11  -5 235.571 13.5322  15
   0  11  -6 187.800 10.6240   8
   0  11  -6 157.978 10.1557  16
   0  11   6 151.791 8.07219  10
   0 -11   6 165.922 10.1569  14
   0 -11  -6 180.925 10.5732  16
   0  11   6 165.240 9.07665  11
   0 -11  -6 166.885 10.3408  14
   0 -11   6 188.945 10.9313  15
   0  11   6 170.351 10.1095  14
   0 -11   6 179.402 10.3141   6
   0 -11   6 174.926 10.6574   4
   0  11  -6 171.069 10.3038   5
   0 -11  -6 172.678 9.67228   4
   0  11   6 173.440 9.68147   7
   0 -11  -6 185.264 10.6174   5
   0 -11   6 171.623 10.2416   1
   0  11  -6 166.711 10.2021  14
   0  11  -6 188.001 11.0015  15
   0 -11  -6 170.248 9.07612  15
   0  11   6 179.586 10.3577   5
   0 -11  -6 181.578 8.86157  15
   0 -11   7 471.920 24.7612   1
   0  11  -7 524.580 25.5655  22
   0 -11  -7 494.778 24.9294   5
   0  11  -7 442.840 24.9124   8
   0  11  -7 506.420 24.8717   5
   0  11  -7 487.534 25.4718  15
   0 -11  -7 526.437 25.1204  16
   0 -11  -7 517.941 24.0355   4
   0 -11  -7 448.364 23.3024  15
   0  11   7 504.156 23.5817  11
   0  11  -7 499.011 24.7837  16
   0 -11  -7 522.283 23.1355  15
   0 -11   7 539.080 25.6011  15
   0  11   7 493.073 24.1418   7
   0  11  -7 472.486 24.7160  14
   0  11   7 505.306 24.7372  14
   0 -11  -7 495.266 24.9175  14
   0  11   7 512.171 24.9279   5
   0 -11   7 526.438 24.8504   6
   0 -11   7 534.761 25.3629   4
   0 -11   7 502.848 24.8273  14
   0 -11   8 96.6898 8.00944  15
   0 -11  -8 103.492 6.33740  19
   0 -11  -8 103.072 7.12576   2
   0  11   8 94.6720 6.57841   7
   0 -11   8 93.2302 6.98525   6
   0 -11  -8 112.935 7.63422  14
   0 -11  -8 104.907 7.40085   5
   0 -11  -8 105.102 5.57335  15
   0  11  -8 93.5030 7.10274   5
   0 -11   8 105.227 7.39678   1
   0  11   8 111.234 7.25307  14
   0 -11   8 90.9793 7.56405   4
   0  11  -8 92.8773 7.23111  16
   0 -11  -8 101.711 7.48080  16
   0  11  -8 99.8873 7.89095  22
   0  11  -8 94.3410 8.05301  15
   0  11  -8 98.0178 7.28707  14
   0 -11  -8 91.0930 5.80088  15
   0 -11  -8 103.672 6.46036   4
   0 -11   8 108.856 7.46123  14
   0  11  -9 61.8555 5.61400   5
   0 -11  -9 58.6830 3.64689  10
   0 -11  -9 65.3537 3.78894  15
   0 -11   9 54.4179 5.11916   6
   0  11   9 64.9884 5.57712  14
   0  11  -9 53.7682 5.51815  14
   0  11  -9 59.3995 6.21404  22
   0 -11  -9 58.2352 4.37322  19
   0 -11  -9 61.2746 5.62446  14
   0 -11   9 49.9818 5.70091   4
   0  11  -9 60.7676 6.53660  15
   0 -11  -9 69.0673 5.62512   2
   0  11  -9 59.4644 5.42658  16
   0  11   9 58.2222 4.91357   7
   0 -11  -9 50.1411 3.88223  15
   0 -11  -9 63.1857 4.62646   4
   0 -11  -9 65.2582 5.70362  16
   0 -11  -9 50.8143 5.13477   5
   0 -11   9 65.5209 5.66952  14
   0 -11   9 57.8744 5.53124   1
   0 -11 -10 169.017 8.21839  15
   0  11 -10 172.718 10.2257  16
   0  11 -10 160.924 10.2850  14
   0 -11  10 162.727 10.2446  14
   0 -11 -10 164.557 7.81050  21
   0 -11  10 159.658 9.82912  17
   0 -11 -10 168.348 8.79290  19
   0 -11 -10 176.584 10.3835  16
   0 -11 -10 159.646 8.89290   4
   0  11  10 163.107 10.1241  14
   0 -11  10 178.169 10.2729   9
   0 -11  10 185.463 11.0517   4
   0 -11 -10 170.706 10.2508   5
   0  11 -10 174.701 10.2209   5
   0 -11 -10 169.709 10.2345   2
   0 -11 -10 176.881 10.4338  14
   0 -11 -10 146.979 7.76098  13
   0 -11  10 167.272 10.5762   1
   0 -11 -10 154.825 8.33975  10
   0  11  10 169.818 9.53338   7
   0  11 -10 169.110 11.1621  22
   0 -11 -11 162.656 10.0529   2
   0 -11 -11 147.562 8.46419   4
   0  11 -11 163.796 9.89759  16
   0 -11  11 169.135 10.7635   4
   0 -11 -11 154.219 7.86497  15
   0  11 -11 149.176 10.0863  14
   0  11  11 153.424 9.22632   7
   0 -11  11 163.889 9.90806   9
   0 -11 -11 148.023 8.23005  10
   0  11 -11 157.495 10.7996   8
   0 -11  11 156.191 9.46281  17
   0 -11 -11 152.098 9.94344  14
   0  11 -11 178.172 11.2606  22
   0 -11  11 173.367 10.4975   1
   0 -11 -11 173.253 10.1588   5
   0  11 -11 160.498 9.91169   5
   0  11  11 148.103 9.72376  14
   0 -11  11 161.798 10.1576  14
   0 -11  11 121.779 10.4264  15
   0 -11  12 293.701 15.8446  17
   0  11  12 288.330 15.6680   7
   0 -11 -12 301.582 16.4624  14
   0 -11  12 313.581 17.7236  15
   0 -11 -12 298.776 14.7037   4
   0  11 -12 304.591 16.2909  16
   0  11 -12 312.194 17.9824  15
   0 -11 -12 318.036 16.4721   5
   0 -11 -12 289.681 14.2273  15
   0 -11 -12 300.579 14.4966  20
   0  11 -12 329.063 18.5452  18
   0  11 -12 312.623 16.3466   5
   0  11 -12 309.636 16.6552  14
   0  11 -12 298.896 17.6367  22
   0 -11 -12 286.966 16.3115   2
   0 -11  12 312.815 16.3391   9
   0 -11  12 319.879 16.9869   1
   0 -11 -12 304.759 14.8935  10
   0 -11  12 301.011 16.9814   4
   0  11 -12 321.507 17.6194   8
   0  11  12 311.768 16.5486  14
   0 -11  12 287.537 16.4219  14
   0 -11 -13 11.7054 2.65785  10
   0  11 -13 12.4098 3.72187   5
   0  11 -13 13.8395 5.65484  18
   0 -11 -13 9.17232 3.41726   2
   0 -11  13 11.8780 3.12305  17
   0 -11 -13 15.0031 4.06213  14
   0  11 -13 9.94494 3.99543  14
   0 -11 -13 10.8260 2.03606   4
   0 -11  13 7.14559 3.78070   1
   0 -11  13 9.62051 4.97662  15
   0  11 -13 13.5816 4.67398  22
   0 -11  13 16.7355 4.02898  14
   0 -11 -13 12.2043 1.70018  15
   0  11 -13 16.5093 3.91196  16
   0 -11  13 14.7804 4.75548   4
   0 -11  13 8.60749 3.70754   9
   0  11 -13 11.8284 4.58224   8
   0 -11 -13 13.0885 1.84019  20
   0 -11  14 22.9246 5.37412   4
   0  11 -14 33.6799 6.20102  22
   0 -11 -14 34.6033 4.88048   2
   0 -11  14 40.3889 4.48481  17
   0 -11  14 28.4116 5.87789  15
   0  11 -14 41.6114 5.50203  14
   0  11 -14 40.1406 4.85894   5
   0  11 -14 33.2152 4.68025  16
   0  11 -14 43.3986 7.21656  18
   0 -11 -14 32.2310 3.44449   9
   0 -11 -14 27.8839 4.66609  14
   0 -11 -14 36.1254 3.82159  10
   0 -11 -14 33.6326 2.41938   3
   0 -11  14 37.5212 5.09915  14
   0 -11  14 35.8288 4.84784   9
   0  11 -15 6.70736 3.64796  16
   0  11 -15 5.05434 3.42288   5
   0 -11 -15 5.47409 3.74839  14
   0 -11 -15 9.01580 3.04470  10
   0  11 -15 11.2879 4.55471  14
   0 -11  15-1.74838 4.48686  15
   0 -11 -15 7.54758 3.56390   6
   0  11 -15 6.37065 5.91091  18
   0 -11  15 6.15140 3.27421  17
   0 -11 -15 12.9066 4.11012   2
   0 -11  15 5.84587 4.07728  14
   0 -11  15 4.45127 3.79394   9
   0 -11  16 205.047 13.8375  15
   0 -11 -16 211.426 12.2568   2
   0 -11 -16 200.743 11.6414   6
   0 -11  16 173.842 11.9843  14
   0 -11  16 189.415 11.1769  17
   0 -11 -16 186.436 11.8377  14
   0  11 -16 201.727 12.3729  14
   0 -11  17-3.88332 4.17251  14
   0 -11  17-2.53063 5.46098  15
   0 -11 -17-0.86738 3.63692   2
   0 -11  18 50.7390 7.52360  15
   0 -11  18 38.2931 5.67951  14
   0 -11  19 4.77886 5.37551  15
   0  11 -19 8.78428 6.63283  18
   0 -11  20 1.41490 5.46761  15
   0  12   0 166.118 9.55352   2
   0 -12   0 154.986 9.61399   4
   0 -12   0 150.332 9.20603  15
   0 -12   0 151.543 9.36434   8
   0  12   0 154.460 8.50732  18
   0  12   0 155.483 9.50006  14
   0  12  -1 98.9733 6.15509  18
   0  12  -1 97.0436 6.80570   2
   0 -12   1 91.4483 6.99171   6
   0  12   1 89.6970 5.54662  18
   0  12   1 88.5105 6.54509   2
   0 -12  -1 95.5652 6.55504  15
   0 -12   1 88.5305 6.62693   8
   0 -12   1 104.023 7.09509   4
   0 -12   1 88.8961 6.70900  15
   0  12   1 93.9696 6.81714  16
   0  12   1 92.1852 6.81452  14
   0  12   1 101.209 7.09917   5
   0 -12  -1 93.5458 6.86294  14
   0 -12  -1 94.2239 6.68537   8
   0 -12  -1 109.051 7.11531   4
   0 -12  -2 433.431 22.4282  14
   0 -12   2 460.968 22.4079   8
   0 -12  -2 438.550 21.6706  15
   0  12  -2 442.356 22.4227  15
   0 -12  -2 420.004 22.0333   8
   0 -12   2 481.765 22.8370   6
   0  12   2 473.055 22.4024  14
   0 -12   2 463.031 22.3290  15
   0 -12  -2 467.130 22.3071   4
   0 -12  -2 449.138 22.6536   5
   0  12   2 467.646 22.6172   5
   0 -12   2 373.460 22.1392  14
   0  12   2 432.775 20.5484  18
   0  12   2 442.459 21.0111  10
   0  12  -2 412.272 22.1869  16
   0  12  -2 410.972 22.2463   5
   0 -12   2 468.479 22.5873   4
   0  12   2 448.834 22.1926   2
   0  12  -2 475.874 22.3571   8
   0  12  -3 693.728 32.8959  16
   0 -12   3 729.367 32.9439  15
   0  12   3 720.998 33.0461   5
   0  12   3 696.034 32.6837  14
   0 -12  -3 683.466 31.8846  15
   0  12   3 600.127 30.4407  18
   0  12  -3 699.781 32.8999   5
   0 -12  -3 683.443 32.4948   8
   0 -12   3 698.804 32.9701  14
   0 -12  -3 723.512 33.2081   5
   0  12   3 717.036 31.1364  10
   0 -12   3 682.111 32.8616   4
   0  12  -3 670.108 32.6551   8
   0  12  -3 638.233 32.5694  14
   0  12  -3 646.536 32.7211  15
   0 -12  -3 726.953 32.5744   4
   0 -12   3 734.113 33.1401   6
   0  12   3 771.228 32.8787   2
   0 -12  -3 653.993 32.7504  14
   0  12  -4 179.043 10.2671   8
   0 -12  -4 166.896 10.2710   5
   0  12   4 151.681 8.10640  10
   0  12  -4 151.728 9.84740  16
   0 -12   4 146.121 9.89021  14
   0  12   4 159.024 9.72743   2
   0 -12  -4 153.465 9.99306  14
   0  12  -4 163.955 10.0900  14
   0  12   4 162.527 10.1678   5
   0  12   4 183.940 10.1987  14
   0 -12  -4 148.500 8.92356  15
   0 -12  -4 158.119 9.59105   8
   0 -12   4 173.702 10.3225  15
   0  12  -4 183.568 10.6234  15
   0  12  -4 160.950 10.1049   5
   0 -12  -4 168.641 9.70041   4
   0 -12   4 166.247 10.1471   6
   0  12  -5 119.005 8.92703  22
   0  12  -5 124.842 8.64525  16
   0  12  -5 136.955 8.94076   5
   0  12   5 130.744 8.61141  14
   0  12   5 128.892 7.65240  11
   0 -12  -5 127.032 8.31924   8
   0  12   5 136.851 8.95460   5
   0  12   5 125.151 6.54995  10
   0 -12  -5 131.195 7.61582  15
   0 -12   5 120.205 8.66000  14
   0 -12   5 135.756 8.83558   6
   0  12  -5 128.295 8.66029  14
   0  12  -5 132.397 9.19104  15
   0 -12  -5 140.514 8.42439   4
   0  12  -5 128.196 8.71270   8
   0 -12   5 130.022 9.05066  15
   0 -12  -5 144.225 9.00060  14
   0 -12  -5 147.129 9.12838   5
   0  12   5 137.551 8.62464   2
   0  12  -6 23.2281 4.25110  14
   0 -12  -6 27.0569 3.18962  15
   0 -12   6 32.0831 4.22460   6
   0  12   6 23.1995 1.92761  10
   0 -12  -6 29.3815 4.30299  14
   0 -12  -6 22.6037 3.72810   8
   0 -12  -6 31.8522 4.40867   5
   0  12   6 31.9929 4.43236   5
   0  12   6 29.9807 3.78035   7
   0 -12  -6 28.1097 4.42329  16
   0  12   6 35.8536 3.29839  11
   0 -12   6 30.1274 4.45127  15
   0  12  -6 31.8427 4.48903   8
   0  12  -6 31.8899 4.25576   5
   0  12  -6 27.6788 4.40388  16
   0  12  -6 23.4732 4.55652  15
   0  12   6 34.8660 4.46002  14
   0 -12   6 36.9114 4.53231  14
   0 -12   6 38.0893 4.87387   4
   0 -12  -6 20.7167 3.83295   4
   0  12  -7 678.842 36.0225  15
   0 -12   7 739.231 36.1472  15
   0 -12   7 728.355 35.6379   6
   0 -12  -7 701.762 35.6548  14
   0  12   7 779.715 35.6704  14
   0  12   7 735.670 34.2953  11
   0 -12   7 738.163 35.8099   1
   0  12   7 748.311 35.7603   5
   0 -12  -7 760.793 35.9750  16
   0  12  -7 719.009 35.6517  14
   0 -12  -7 759.234 34.8821   4
   0 -12   7 709.398 35.6310  14
   0  12  -7 743.840 35.9810   8
   0  12  -7 725.854 35.6637  16
   0  12   7 757.698 35.0256   7
   0 -12  -7 723.277 34.1062  15
   0 -12  -7 770.378 33.9233  15
   0 -12   7 793.171 36.2018   4
   0 -12  -7 781.549 36.0992   5
   0  12  -7 722.167 35.6680   5
   0  12   8 264.217 13.9571  14
   0 -12  -8 258.751 12.9656   4
   0 -12  -8 234.642 14.0310  14
   0 -12  -8 246.409 14.0650   5
   0 -12   8 239.121 13.9448   1
   0  12   8 218.177 12.8802   7
   0  12  -8 248.737 13.8834  16
   0 -12  -8 223.785 12.1148  15
   0  12  -8 235.135 13.8174  14
   0 -12  -8 258.348 11.9914  15
   0 -12  -8 258.620 14.1754  16
   0  12  -8 250.068 13.9395   5
   0  12  -8 254.255 14.8976  15
   0 -12   8 238.892 14.1900   4
   0  12  -8 249.775 14.5685  22
   0 -12   8 244.067 13.9684  14
   0 -12   8 239.964 13.6406   6
   0 -12   8 246.621 14.4637  15
   0 -12  -8 244.522 12.8277  19
   0  12  -9 14.3870 4.38809  22
   0  12  -9 14.0979 3.83574  14
   0 -12   9 18.2892 3.90438  14
   0  12  -9 7.83007 4.28420  15
   0  12   9 7.17068 2.73112   7
   0 -12  -9 13.7447 3.52218   5
   0 -12  -9 13.0936 1.88714  15
   0  12  -9 13.2652 3.49584   5
   0 -12   9 12.8732 3.30919   6
   0 -12  -9 11.6794 2.17441  15
   0  12  -9 10.7663 3.91257  16
   0 -12   9 13.7715 4.48946  15
   0 -12  -9 18.2097 2.83537  19
   0  12   9 14.3372 3.87970  14
   0 -12   9 16.2619 3.57905   1
   0 -12   9 13.5119 4.40879   4
   0 -12  -9 21.4050 3.21321   4
   0 -12  -9 10.8011 3.43778  14
   0  12 -10 117.494 8.37318  14
   0 -12 -10 122.215 6.93991   4
   0 -12 -10 97.1087 7.81810   5
   0 -12  10 122.107 8.21116   9
   0  12 -10 111.930 8.04405  16
   0  12 -10 110.287 8.86740  22
   0  12 -10 100.122 8.93127  15
   0 -12  10 112.455 8.25981   1
   0 -12 -10 108.365 7.93859   2
   0 -12  10 97.2366 7.84394  14
   0  12  10 108.510 7.96154  14
   0 -12 -10 103.665 5.45803  13
   0 -12  10 119.387 8.80968   4
   0 -12 -10 106.773 7.96884  14
   0  12 -10 115.005 7.98766   5
   0 -12 -10 115.364 6.66500  19
   0 -12  10 117.158 7.92312   6
   0 -12 -10 112.530 5.82921  15
   0 -12  10 95.8137 7.52231  17
   0  12  10 98.3563 7.02198   7
   0 -12 -10 90.3263 5.89669  15
   0  12 -11 63.1943 5.98942   5
   0 -12 -11 66.3236 4.75044   4
   0 -12 -11 61.5568 5.96042   5
   0 -12  11 69.6384 6.62792   1
   0 -12  11 65.0819 5.97941   9
   0 -12  11 51.9254 5.61940  14
   0 -12 -11 59.5318 4.39156  19
   0 -12  11 57.3002 5.42464  17
   0 -12 -11 53.5289 5.87549  14
   0 -12 -11 58.0984 3.70044  15
   0  12 -11 57.6481 6.54462   8
   0  12  11 54.4248 5.83057  14
   0 -12 -11 59.0747 5.94059   2
   0  12 -11 57.6952 5.80794  16
   0  12 -11 62.2055 6.13751  14
   0  12 -11 59.8651 7.37862  18
   0 -12  11 54.6170 6.38253   4
   0  12  11 52.7544 4.95358   7
   0 -12 -11 57.5663 3.75050  10
   0  12 -11 67.4893 6.97441  22
   0 -12 -12 234.350 11.8583  15
   0 -12  12 264.482 14.4486   9
   0  12  12 219.018 14.0185  14
   0 -12 -12 269.459 14.5980   2
   0 -12  12 251.975 13.9268  17
   0  12 -12 293.138 16.8145  18
   0  12 -12 246.228 14.1967  16
   0 -12 -12 246.913 14.3797  14
   0 -12  12 234.300 15.3053  15
   0 -12  12 262.362 14.5813  14
   0  12 -12 251.968 14.7337  14
   0 -12 -12 249.026 12.6484   4
   0 -12  12 251.759 14.7857   1
   0  12 -12 246.907 15.4440  22
   0 -12 -12 258.250 12.4683  20
   0 -12 -12 249.983 12.3158  10
   0  12 -12 258.875 15.4504   8
   0  12  12 245.093 13.5001   7
   0 -12  12 281.478 15.3881   4
   0  12 -12 266.391 14.4305   5
   0  12 -13 14.7663 3.89815   5
   0 -12  13 23.0482 5.29796  15
   0 -12  13 16.3158 4.35721   9
   0 -12 -13 14.9681 4.54960  14
   0 -12  13 15.4746 3.79621  17
   0 -12  13 13.6812 4.42078  14
   0 -12 -13 22.8898 4.39845   2
   0 -12  13 11.7908 4.94442   4
   0 -12 -13 12.7754 2.41484   4
   0  12 -13 19.5442 6.10041  18
   0 -12 -13 21.2386 2.66352  10
   0 -12 -13 16.1255 2.13435  20
   0  12 -13 20.8641 4.66048  14
   0  12 -13 16.0663 3.84411  16
   0 -12  13 19.9592 4.81936   1
   0  12  13 15.1607 3.60724   7
   0 -12 -14 30.0009 4.98621  14
   0  12 -14 39.4764 5.75663  14
   0 -12 -14 37.6246 5.19551   6
   0 -12 -14 41.1212 5.39458   2
   0  12 -14 39.0421 5.12365  16
   0  12 -14 43.0748 5.23272   5
   0 -12  14 35.3833 5.43920  14
   0 -12  14 42.1744 6.51466  15
   0 -12  14 38.9797 6.18028   4
   0 -12  14 44.4869 5.40906   9
   0 -12 -14 45.5215 3.99908   9
   0 -12  14 32.4225 4.58156  17
   0  12 -14 29.7441 6.77767  18
   0 -12 -15 155.314 10.4025  14
   0 -12  15 149.662 11.6332  15
   0 -12  15 147.874 10.1949   9
   0 -12 -15 155.572 10.1605   6
   0  12 -15 145.397 10.5604  14
   0 -12 -15 165.605 10.5626   2
   0 -12  15 143.712 10.5732  14
   0  12 -15 171.473 13.0962  18
   0 -12  15 158.040 9.75847  17
   0  12 -16 44.9458 5.98386  14
   0 -12 -16 42.3432 5.52242   2
   0 -12 -16 43.5032 5.21074   6
   0  12 -16 52.6509 8.23751  18
   0 -12 -16 35.9174 5.30705  14
   0 -12  16 33.5983 5.58731  14
   0 -12  16 53.0999 7.45869  15
   0 -12  17 21.1614 4.74266  14
   0 -12  17 13.8223 5.49195  15
   0 -12 -17 16.3871 4.40629   2
   0  12 -17 23.6707 7.56812  18
   0 -12  18-4.09914 5.81476  15
   0 -12  19 43.2987 7.46085  15
   0  13   0 0.21394 1.96447  18
   0  13   0 0.74389 2.80598  14
   0 -13   0 1.11019 2.90992   4
   0 -13   0-1.09872 2.92854   8
   0  13   0 1.08260 2.51266   2
   0 -13   0-1.60392 2.78142  15
   0 -13   1 639.746 29.9764   8
   0 -13   1 616.941 30.2939   6
   0 -13  -1 625.520 29.8292   4
   0 -13   1 661.413 29.8830  15
   0 -13   1 609.027 29.9904   4
   0  13   1 593.238 28.3180  18
   0 -13  -1 623.114 29.8697   8
   0  13   1 602.941 30.0519   5
   0  13   1 614.212 29.8722  14
   0  13  -1 605.953 29.7878   2
   0  13  -1 597.706 28.8984  18
   0  13   1 582.804 29.8699  16
   0 -13  -1 622.822 29.5017  15
   0  13   1 620.869 29.8374   2
   0 -13  -1 564.087 29.8906  14
   0 -13   2 198.994 11.6330   6
   0  13  -2 181.021 11.3787   5
   0 -13  -2 205.033 10.8495  15
   0  13   2 175.807 9.42990  18
   0 -13   2 145.602 10.9036  14
   0 -13   2 183.184 11.1723  15
   0  13  -2 191.518 10.6482  18
   0 -13  -2 178.928 10.9683   8
   0  13  -2 186.536 11.3008  16
   0  13   2 199.549 9.94535  10
   0 -13  -2 186.865 11.3768  14
   0  13   2 194.287 11.1256   2
   0  13   2 190.433 11.2093  14
   0  13   2 195.581 11.5379   5
   0 -13  -2 186.988 11.1793   4
   0 -13   2 191.115 11.4353   4
   0 -13   2 188.458 11.2571   8
   0  13  -3 64.6864 5.81151  16
   0  13   3 59.9300 5.61503  14
   0 -13   3 66.8901 5.89218  14
   0 -13  -3 62.5136 5.07342  15
   0 -13  -3 58.3999 5.29664   8
   0  13   3 65.2214 5.56747   2
   0 -13   3 61.5834 6.13752   4
   0 -13   3 61.8925 5.93424  15
   0  13   3 58.9143 4.12304  10
   0  13  -3 57.5974 5.98613  15
   0 -13   3 61.8068 5.79645   6
   0  13   3 62.9230 5.85796   5
   0  13  -3 54.9235 5.67500   5
   0  13  -3 54.1285 5.48507  14
   0 -13  -3 62.9492 5.66730  14
   0 -13  -3 54.8898 5.54166   4
   0  13  -3 56.9904 5.44948   8
   0 -13  -4 0.49790 2.42466  15
   0  13  -4 8.38052 3.43910   8
   0  13   4-2.84458 3.55632   5
   0 -13  -4-2.05950 3.29368  14
   0  13  -4 1.55747 3.04431  14
   0  13   4-4.86586 3.42261  14
   0 -13   4 0.80798 3.10368   6
   0 -13  -4 0.34002 2.45181   8
   0  13  -4 4.88881 3.41499   5
   0  13  -4 3.19956 3.26762  16
   0 -13   4 1.62034 3.29215  14
   0  13   4-0.13407 1.49520  10
   0 -13  -4-0.32759 2.89305   4
   0 -13  -4 4.70001 3.08099   5
   0  13   4-3.23597 2.92210   2
   0 -13   4 0.39805 3.11215  15
   0  13  -4 1.63485 3.81501  15
   0  13   5 372.645 17.7176  11
   0 -13  -5 336.825 18.2019   8
   0  13   5 379.802 18.8745  14
   0 -13  -5 324.425 17.4246  15
   0  13   5 370.696 19.0597   5
   0 -13   5 369.151 19.1986  15
   0  13  -5 334.612 18.7934   5
   0 -13  -5 381.357 19.2196   5
   0  13  -5 376.914 19.4178  22
   0 -13  -5 354.103 18.9088  14
   0  13   5 337.326 16.3830  10
   0  13  -5 337.346 18.9901  15
   0  13   5 375.600 18.6731   2
   0 -13   5 354.110 18.9328  14
   0  13  -5 342.884 18.7940  16
   0 -13   5 367.988 19.0107   6
   0  13  -5 368.504 18.8863  14
   0 -13  -5 355.610 18.2605   4
   0  13  -5 360.598 18.9207   8
   0  13   6 283.143 14.2231  11
   0 -13  -6 283.213 15.8110   5
   0 -13   6 291.236 15.8545  15
   0 -13  -6 270.715 15.5595  14
   0  13   6 269.836 15.5807   5
   0  13  -6 266.370 15.4518  14
   0 -13  -6 283.118 14.8532   4
   0 -13   6 256.889 15.5762   4
   0 -13  -6 284.798 14.1310  15
   0 -13   6 279.220 15.5601   6
   0  13   6 288.383 14.9157   7
   0  13  -6 257.942 15.4372   8
   0 -13  -6 279.803 15.0342   8
   0  13  -6 279.773 16.0165  15
   0  13   6 286.490 15.5382  14
   0  13  -6 267.509 15.4794  16
   0  13  -6 285.973 15.6850   5
   0 -13   6 272.976 15.5829  14
   0 -13  -7 311.257 17.0117   5
   0  13   7 337.405 16.2216   7
   0 -13  -7 273.329 14.6775  15
   0  13   7 305.203 16.7618   5
   0 -13   7 314.905 16.7743   6
   0  13  -7 322.974 16.9180  16
   0  13  -7 308.741 16.7947   5
   0  13  -7 283.423 16.7279   8
   0  13   7 303.590 15.2296  11
   0 -13  -7 304.470 16.8001  14
   0 -13   7 286.380 16.6387  14
   0 -13  -7 278.746 14.9559  15
   0  13  -7 313.706 17.4273  15
   0 -13  -7 314.730 16.2889   8
   0 -13  -7 314.224 15.8980   4
   0  13  -7 301.991 16.7603  14
   0 -13   7 309.191 16.8143   1
   0 -13   7 327.009 17.3430  15
   0  13   7 324.395 16.6882  14
   0 -13   7 318.751 17.1887   4
   0 -13  -8 35.5601 4.13671  19
   0 -13   8 48.5393 5.48912   1
   0  13  -8 48.7156 5.42033   5
   0  13   8 37.5867 4.96105  14
   0  13  -8 37.8482 6.10056  15
   0  13   8 48.3436 4.75739   7
   0 -13   8 57.6576 6.15848   4
   0  13  -8 36.4169 5.34324  14
   0 -13  -8 51.1007 3.48975  15
   0 -13  -8 40.5704 3.73231  15
   0  13  -8 41.3632 5.31817   8
   0 -13  -8 46.2845 5.41528   5
   0 -13  -8 42.7905 4.51896   4
   0  13  -8 39.5508 5.57473  22
   0 -13   8 43.2047 5.69440  15
   0 -13  -8 39.4004 4.99967  14
   0  13  -8 44.7670 5.50312  16
   0 -13   8 38.9298 4.98991   6
   0 -13   8 40.8493 5.17681  14
   0 -13   9-1.34410 3.46244   1
   0  13  -9-0.43307 3.46290  14
   0  13   9 1.54256 2.83288   7
   0  13  -9-3.66440 4.96448  18
   0  13   9 2.42297 3.28190  14
   0  13  -9-1.01951 4.20834  22
   0  13  -9-2.53953 3.68704   5
   0 -13   9-1.00429 3.62085  15
   0  13  -9-3.75783 4.02110  16
   0 -13  -9 1.32167 2.91433   4
   0 -13  -9-3.50169 3.84811   5
   0 -13  -9-2.16181 3.80108  14
   0  13  -9 1.03562 4.36209  15
   0 -13   9-1.68691 3.60506  14
   0 -13  -9-0.49458 1.88975  15
   0 -13  -9 2.07298 2.45739  19
   0 -13   9 3.51674 3.20920   6
   0 -13   9 0.93217 4.00336   4
   0 -13  -9 2.41344 1.69333  15
   0  13 -10 14.6037 4.36688  14
   0 -13 -10 13.2764 2.18155  15
   0 -13 -10 6.14817 3.46544   5
   0 -13 -10 12.4153 2.82944  19
   0 -13  10 13.2789 4.33494  14
   0  13 -10 16.2621 4.22565   5
   0  13 -10 16.4855 4.85840  22
   0  13 -10 9.22235 5.29758  15
   0 -13  10 18.4228 4.61711   9
   0  13 -10 16.8232 4.44347  16
   0 -13  10 14.8429 4.88604   4
   0 -13 -10 13.5215 1.91246  15
   0 -13 -10 12.6366 3.23261   4
   0 -13  10 15.9000 4.50905   1
   0  13 -10 23.5456 6.13799  18
   0  13  10 11.6291 3.87569  14
   0 -13 -10 10.0333 4.09900  14
   0  13  10 17.5447 3.42620   7
   0 -13  10 12.8073 3.93568   6
   0  13 -11 476.878 23.1023  18
   0  13 -11 422.804 20.8600   5
   0 -13  11 456.903 21.0248   9
   0  13  11 393.572 20.7141  14
   0 -13 -11 348.558 18.1461  15
   0 -13 -11 408.938 20.9753  14
   0 -13 -11 472.598 19.3011  19
   0 -13 -11 329.857 17.4872  13
   0  13  11 416.475 19.8563   7
   0 -13  11 414.150 20.9629  14
   0 -13  11 459.697 21.6410   1
   0  13 -11 427.661 21.2691  14
   0  13 -11 468.634 22.5742  22
   0  13 -11 412.798 20.8414  16
   0 -13 -11 393.802 17.5584  21
   0 -13  11 459.270 21.8739   4
   0 -13  11 414.971 20.5013  17
   0 -13 -11 451.927 19.3909   4
   0 -13 -11 395.252 18.1148  15
   0  13 -12 1.27328 3.71448  16
   0 -13 -12 4.57756 2.46677   4
   0 -13  12-3.54671 4.84253   4
   0  13  12 2.85254 3.01768   7
   0 -13  12 1.88997 3.61275  17
   0 -13  12 0.41123 3.88477   9
   0  13 -12 1.39145 4.15122  14
   0 -13 -12-1.33381 3.85518  14
   0  13 -12-1.29769 3.73321   5
   0  13 -12 1.90733 5.98218  18
   0  13  12-4.33745 4.48261  14
   0 -13  12-0.98642 4.25659   1
   0 -13  12 0.44742 4.29266  14
   0 -13  13 5.00620 4.29800   9
   0 -13 -13-1.74978 3.86416   6
   0 -13 -13 1.34191 4.05653  14
   0  13  13-3.48863 4.46275  14
   0  13  13 1.30658 3.05017   7
   0  13 -13-1.35068 5.51823  18
   0 -13  13 1.00967 4.21134   1
   0  13 -13 3.31963 4.37353  14
   0  13 -13 0.42490 4.01464  16
   0 -13  13 3.75465 3.57564  17
   0 -13  13 3.53552 5.15750  15
   0  13 -13 2.17246 4.07283   5
   0 -13 -13 3.29991 1.86781  20
   0 -13  13 5.95860 4.20964  14
   0  13 -14 10.5856 4.21919  16
   0 -13  14 8.00022 4.18086   9
   0  13 -14 1.45233 4.43114  14
   0 -13 -14 5.62669 4.18877   6
   0 -13  14 5.21523 3.71312  17
   0  13 -14 0.43399 3.99001   5
   0 -13  14 3.74320 4.31885  14
   0 -13 -14 1.79275 4.08580  14
   0 -13  14 8.31466 4.55212   1
   0 -13 -14 3.67523 3.61787   2
   0  13 -14 5.73008 5.94688  18
   0 -13  14 0.61279 5.19152  15
   0 -13  15 27.9969 4.72638  17
   0 -13  15 28.0818 5.39647  14
   0 -13  15 33.6110 6.67088  15
   0 -13 -15 28.5772 4.92696   6
   0 -13 -15 29.0164 5.04873  14
   0  13 -15 18.1738 7.21329  18
   0 -13  15 21.3657 4.76364   9
   0 -13 -15 21.4970 4.83354   2
   0  13 -15 22.1748 5.24797  14
   0 -13 -16 32.5116 5.28551  14
   0 -13 -16 44.2798 5.43053   6
   0 -13  16 42.5871 5.92061  14
   0  13 -16 52.7157 8.52102  18
   0 -13 -16 39.3618 5.47661   2
   0 -13  16 37.4850 6.82520  15
   0  13 -17 2.52351 6.68995  18
   0 -13  17 0.68462 5.35377  15
   0 -13  17 3.42586 4.20503  14
   0 -13  18 5.67631 5.74077  15
   0  13 -18 5.30396 7.07277  18
   0 -14   0 90.9142 7.33471   4
   0 -14   0 85.2242 6.72944  15
   0 -14   0 93.9090 7.04801   8
   0  14   0 90.0390 5.93985  18
   0  14   0 80.0110 7.14385  14
   0  14   0 92.4808 7.08232   2
   0  14   1 70.3331 6.46896   5
   0  14  -1 65.0392 5.37975  18
   0 -14   1 54.2826 5.73035  15
   0 -14  -1 71.3292 6.37371  14
   0  14   1 71.6516 4.82257  18
   0  14   1 72.9588 6.20106  14
   0 -14  -1 58.9019 5.62490  15
   0 -14   1 63.7915 6.43545   4
   0  14  -1 73.9656 6.21856   2
   0 -14  -1 73.3935 6.46699   4
   0 -14  -1 64.3351 5.81180   8
   0 -14   1 63.8063 5.95367   8
   0 -14   1 74.1958 6.55589   6
   0  14   1 75.9029 6.19588   2
   0 -14   2 226.836 14.2531   8
   0  14   2 250.859 12.4856  18
   0  14   2 269.288 14.8158   5
   0 -14  -2 258.781 14.4542   4
   0 -14  -2 234.904 14.4257  14
   0 -14  -2 241.394 13.7665  15
   0 -14  -2 242.144 14.0444   8
   0 -14  -2 230.765 14.6196   6
   0  14   2 252.741 14.4702  14
   0  14  -2 267.307 13.8285  18
   0 -14   2 276.218 14.9475   6
   0  14  -2 256.523 14.7178   5
   0  14   2 269.545 14.4057   2
   0  14   2 255.126 12.9473  10
   0 -14   2 261.007 14.7512   4
   0  14  -2 252.740 14.3465   2
   0 -14   2 262.406 14.5172  15
   0  14  -2 259.810 14.6669  16
   0 -14   3 951.944 42.9192  15
   0  14  -3 903.904 43.0236  15
   0 -14  -3 924.092 42.4628   4
   0  14  -3 846.936 42.7656   5
   0  14   3 938.325 43.1054   5
   0  14  -3 846.798 42.5732  14
   0  14  -3 913.013 42.6555   8
   0 -14   3 872.295 42.8970   4
   0  14  -3 904.447 42.8454  16
   0  14  -3 880.745 42.1043  18
   0 -14  -3 874.125 42.3300   8
   0 -14  -3 856.270 42.8339  14
   0 -14   3 913.440 43.0201  14
   0 -14  -3 914.557 43.2596   6
   0  14   3 888.502 42.4952   2
   0  14   3 885.265 40.7963  10
   0 -14  -3 916.575 41.8693  15
   0 -14   3 886.079 43.0139   6
   0  14   3 896.847 42.6965  14
   0 -14  -4 195.776 11.2381  15
   0 -14   4 205.255 12.6291   6
   0  14   4 218.685 12.7519   5
   0 -14   4 203.518 12.5218  15
   0 -14   4 197.059 12.6132   4
   0  14   4 179.004 11.9570   2
   0 -14  -4 204.820 11.8766   8
   0  14  -4 191.842 12.4356   5
   0 -14   4 222.750 12.7077  14
   0  14  -4 207.601 12.4048  16
   0 -14  -4 205.123 11.9851   4
   0  14  -4 200.596 11.9656  18
   0  14   4 199.693 10.1534  10
   0 -14  -4 212.188 12.6342  14
   0  14  -4 206.649 12.3543   8
   0  14  -4 191.143 12.2596  14
   0  14   4 209.085 12.3202  14
   0  14  -4 228.951 12.9566  22
   0  14  -4 198.978 12.7028  15
   0  14  -5 75.9682 6.82130  22
   0 -14  -5 62.4629 5.01091  15
   0 -14  -5 74.7063 6.73649  14
   0 -14   5 60.9468 6.25404   6
   0 -14   5 66.3859 6.32722  15
   0  14   5 55.8668 5.81368   2
   0 -14  -5 62.4450 6.02699   4
   0  14   5 70.9309 5.22932  11
   0  14  -5 62.8693 6.29043  14
   0  14   5 61.7540 3.78761  10
   0 -14  -5 61.3848 5.72820   8
   0  14  -5 61.8303 6.53533   5
   0  14   5 61.5402 6.13163  14
   0  14  -5 65.6826 7.00226  15
   0  14  -5 79.8538 6.74215   8
   0 -14   5 55.9435 6.10463  14
   0  14   5 64.8863 6.33441   5
   0  14  -5 64.3603 6.28530  18
   0  14  -5 65.4200 6.22036  16
   0  14  -6 0.44744 3.65606   5
   0  14  -6 3.91781 3.68565  14
   0 -14  -6 2.72368 3.33945  14
   0  14  -6 0.87057 4.17648  18
   0  14  -6 1.31659 3.45136   8
   0  14   6-1.23326 3.44630  14
   0  14   6-1.37390 2.93665   7
   0  14  -6 2.85798 3.95301  15
   0  14   6 1.33432 3.72863   5
   0 -14   6 2.21882 3.90172  14
   0 -14  -6 0.69626 2.58883  15
   0  14   6 1.00174 2.37564  11
   0 -14   6-2.33096 3.45170  15
   0 -14  -6 3.63602 3.34837   4
   0 -14   6 0.43354 3.57961   6
   0 -14  -6 3.99777 3.01631   8
   0  14  -6 3.96105 3.74454  16
   0  14  -7 398.798 19.0531   5
   0  14  -7 367.058 18.8299   8
   0  14  -7 360.309 18.6801  16
   0 -14  -7 387.138 17.8283   4
   0 -14  -7 370.356 18.8267  14
   0  14  -7 366.657 18.6899  14
   0 -14   7 387.729 18.9356   1
   0  14  -7 428.245 19.6738  18
   0  14   7 396.326 17.1268  11
   0 -14   7 383.195 19.2871  15
   0  14   7 392.106 18.7037  14
   0  14  -7 417.488 19.8533  15
   0  14   7 379.172 18.8471   5
   0 -14  -7 381.658 18.1006   8
   0  14   7 378.565 17.9395   7
   0 -14   7 401.095 19.0392  14
   0 -14  -7 387.858 16.8995  15
   0 -14   7 423.994 19.5232   4
   0 -14   7 385.527 18.8103   6
   0  14  -8 45.1169 5.79130   8
   0 -14   8 45.1447 6.07113   4
   0  14   8 46.6445 5.72668  14
   0  14  -8 39.4534 5.69373  14
   0 -14  -8 59.1986 3.78827  15
   0  14  -8 36.3997 5.28694   5
   0 -14   8 52.1396 5.67616   6
   0  14   8 43.6222 4.64412   7
   0 -14  -8 42.6173 4.89952   8
   0 -14   8 48.2611 5.90652  15
   0 -14  -8 45.4023 3.92148  15
   0 -14   8 54.4561 5.91512   1
   0  14  -8 41.1125 6.61986  15
   0  14  -8 42.0753 5.66704  16
   0 -14  -8 49.2006 4.91308   4
   0  14  -8 42.6269 6.00728  18
   0 -14  -8 42.9569 5.65464  14
   0 -14   8 50.3315 5.91889  14
   0  14  -9 121.245 9.50492  16
   0 -14  -9 125.566 7.47774  15
   0  14  -9 127.780 9.70425   5
   0  14  -9 135.605 10.4016  22
   0  14   9 144.955 9.72563  14
   0  14   9 138.959 8.75777   7
   0 -14   9 132.842 10.1145  15
   0 -14   9 142.617 10.1942   4
   0  14  -9 130.898 10.4584  15
   0  14  -9 123.425 9.76239   8
   0  14  -9 131.221 9.82697  14
   0 -14  -9 147.743 7.41244  15
   0 -14  -9 134.428 9.85442  14
   0 -14   9 123.075 9.53840   1
   0 -14   9 136.418 9.39436   6
   0  14  -9 143.161 10.9125  18
   0 -14   9 121.401 9.56344  14
   0 -14  -9 143.059 8.55266  19
   0 -14  -9 150.920 8.75856   4
   0 -14 -10 10.7734 4.44389  14
   0 -14 -10 10.3225 3.38689   4
   0 -14  10 17.0837 5.07117  15
   0 -14  10 14.2684 4.97725   4
   0 -14  10 12.9116 4.28308   1
   0 -14  10 13.3462 4.55098  14
   0  14 -10 14.5528 5.26347  18
   0 -14  10 12.5231 4.42545   9
   0 -14 -10 11.9555 2.27321  15
   0 -14  10 13.9383 4.04579   6
   0 -14 -10 13.1324 3.28958  19
   0  14 -10 18.5207 4.41556  14
   0  14 -10 13.1515 4.32156  16
   0  14 -10 18.4943 4.73328   5
   0 -14 -10 12.0971 2.04927  15
   0  14  10 10.6440 4.12870  14
   0 -14 -11 14.3333 2.91791  19
   0  14  11 7.55496 3.26206   7
   0  14 -11 6.84076 4.31185  16
   0 -14 -11 8.63643 1.92749  15
   0  14 -11 9.79228 4.19471   5
   0 -14 -11 10.6790 1.23902  21
   0 -14 -11 15.5928 4.43072  14
   0 -14 -11 7.68763 1.14010  13
   0 -14 -11 8.60716 3.25971   4
   0 -14  11 13.5276 4.57291   1
   0  14 -11 12.1325 4.81467  14
   0 -14  11 11.7484 4.33629   9
   0 -14 -11 14.1900 4.45296   6
   0  14  11 11.3342 4.30356  14
   0  14 -11 7.43761 5.10795  18
   0 -14  11 12.7938 4.21559  17
   0 -14  11 8.91196 4.32772  14
   0  14  12 42.6469 4.80765   7
   0  14 -12 45.5955 6.02834  14
   0 -14 -12 42.6174 6.03845   6
   0  14 -12 49.4446 7.87469  18
   0 -14  12 47.8567 6.13554   9
   0 -14 -12 36.1012 5.81530  14
   0 -14  12 38.9446 5.37428  17
   0  14  12 47.0033 5.94201  14
   0 -14  12 42.0761 6.02555  14
   0 -14  12 38.4439 5.79499   1
   0  14 -12 32.7419 5.59958   5
   0  14 -12 43.9230 5.75229  16
   0 -14  13 3.91947 4.57313  14
   0 -14  13-2.68176 4.47335   1
   0 -14 -13 0.47034 4.13498   6
   0  14 -13-5.59916 6.31868  18
   0 -14  13 0.44574 4.32512   9
   0 -14 -13 4.28962 4.32150  14
   0 -14  13-0.81697 3.79746  17
   0  14 -13-2.74820 4.39438  16
   0  14 -14 97.1823 8.70227   5
   0 -14  14 124.145 9.15803   9
   0 -14  14 103.926 9.24962   1
   0 -14  14 120.612 8.63552  17
   0 -14  14 108.201 9.14074  14
   0 -14 -14 112.494 8.92065   6
   0 -14 -14 110.795 9.20498  14
   0 -14  14 107.572 10.3082  15
   0  14 -14 128.069 11.7039  18
   0 -14  15 362.570 20.8967  15
   0 -14 -15 321.650 19.0336  14
   0 -14  15 350.030 18.7049  17
   0 -14 -15 357.968 19.3084   6
   0  14 -15 354.809 21.9675  18
   0 -14  15 339.220 19.4336  14
   0 -14 -16 10.9145 4.86783  14
   0  14 -16 12.3268 7.06709  18
   0 -14  16 4.79990 5.15259  15
   0 -14  16 5.65770 4.67625  14
   0 -14  17 7.27605 5.08113  14
   0  14 -17-1.72735 6.94448  18
   0 -14  17-0.71065 6.19116  15
   0 -15   0 3.83256 3.31024   8
   0 -15   0-3.41869 3.85800   4
   0  15   0-0.83569 3.39579   2
   0 -15   0 0.36862 3.21108  15
   0  15   0-1.22179 2.55010  18
   0  15   0 1.72907 3.56863  14
   0 -15  -1 405.530 22.6499  14
   0 -15  -1 422.556 22.3191   8
   0  15   1 481.859 22.7866   2
   0  15   1 416.141 20.7501  18
   0 -15  -1 453.897 22.6845   4
   0  15   1 411.774 22.3905  14
   0  15   1 417.677 22.7475   5
   0  15  -1 420.405 22.4099   2
   0  15  -1 431.691 21.3958  18
   0 -15   1 439.190 22.5826   8
   0  15   1 450.090 21.3062  10
   0 -15   1 435.395 23.1046   6
   0 -15   1 443.412 22.7584   4
   0 -15   1 439.531 22.3340  15
   0 -15  -1 430.569 21.9414  15
   0  15   2 151.265 10.1763   2
   0 -15  -2 141.857 10.5891   6
   0 -15  -2 162.310 10.6669  14
   0  15  -2 151.162 10.5742   5
   0 -15   2 147.897 10.6073   6
   0  15   2 150.715 8.31836  18
   0 -15   2 170.483 10.6709  15
   0  15   2 161.022 10.7041   5
   0  15   2 143.234 8.76698  10
   0 -15  -2 156.186 9.85242  15
   0 -15   2 159.411 10.7760   4
   0 -15  -2 157.640 10.1298   8
   0  15   2 162.879 10.4249  14
   0 -15  -2 165.315 10.4245   4
   0  15  -2 152.886 9.64603  18
   0  15  -2 167.945 10.4745   2
   0  15  -2 169.419 10.7501  16
   0  15  -3 35.1341 4.60831  18
   0 -15   3 25.3893 4.93515  15
   0 -15  -3 30.2953 4.19727  15
   0  15  -3 32.4055 5.05030  14
   0 -15  -3 35.2872 5.12167  14
   0  15   3 35.3619 4.76002   2
   0  15   3 34.6245 5.21968  14
   0 -15   3 34.5138 5.38870   4
   0  15  -3 32.3505 5.03656  16
   0  15   3 35.0011 3.31564  10
   0  15   3 31.5079 5.07199   5
   0 -15  -3 29.7392 5.14247   6
   0  15  -3 21.7460 4.81119   5
   0 -15   3 30.9438 5.22166   6
   0 -15   3 37.7284 5.11587  14
   0 -15  -3 38.3187 4.79851   8
   0 -15  -3 39.4402 5.09241   4
   0 -15  -4 4.39061 3.12072   8
   0  15  -4 0.38247 3.25372  18
   0  15  -4-2.38045 3.80692   5
   0  15  -4 0.45010 3.67732  14
   0  15  -4 2.31832 4.00147  15
   0  15  -4-0.43584 3.28803   8
   0  15  -4 0.94731 3.72448  22
   0 -15   4-1.35201 3.73968  15
   0 -15  -4 0.96030 3.50870  14
   0 -15  -4-0.76435 3.56729   4
   0  15   4-4.17508 3.68714   2
   0 -15   4 0.47311 3.65622   6
   0  15   4 0.43393 3.74484  14
   0 -15   4-2.82644 3.94867   4
   0 -15  -4 1.73689 2.80891  15
   0  15   4-1.88846 3.95741   5
   0 -15   4-0.47291 3.69747  14
   0 -15  -4-1.99520 4.76717   6
   0  15  -4 2.79402 3.68245  16
   0  15   5-0.87425 4.01400  14
   0  15  -5 6.75235 3.79234   8
   0 -15   5 0.47425 3.93550  14
   0 -15  -5 1.10901 3.40875   4
   0  15   5-2.84515 3.91491   5
   0  15   5 0.41978 3.77359   2
   0 -15  -5-1.57676 3.38601   8
   0  15  -5-0.49155 3.88728  22
   0 -15   5 0.47287 3.43286  15
   0 -15  -5-1.00105 4.13228   6
   0 -15   5 2.82082 3.52497   6
   0 -15  -5-3.38547 3.69355  14
   0  15  -5 5.28087 3.92244   5
   0  15  -5-0.91527 3.57820  14
   0  15  -5 2.92028 3.60052  18
   0  15  -5 4.22602 3.49856  16
   0 -15  -5 1.88391 2.46119  15
   0  15  -5 1.93725 4.39134  15
   0  15   5 2.28827 2.79632  11
   0  15   6-3.08675 3.73341  14
   0 -15  -6-0.35676 3.33047   4
   0  15  -6 0.48430 3.80855   5
   0  15  -6-1.53292 4.53313  22
   0 -15  -6 0.97554 3.68012  14
   0  15  -6-2.79574 3.72623   8
   0  15  -6 0.45328 4.02132  18
   0  15   6-1.35458 2.56973  11
   0 -15  -6-0.25152 2.57404  15
   0  15  -6-2.01761 4.57361  15
   0  15  -6 1.39567 3.67926  14
   0  15   6-5.24782 4.27004   5
   0 -15  -6-4.02158 4.29750   6
   0 -15   6-1.43473 3.76091  14
   0  15  -6-1.42115 3.91116  16
   0  15   6-2.22923 3.29629   7
   0 -15   6 0.49427 3.88695  15
   0 -15  -6 0.39129 3.11198   8
   0 -15   6 1.40303 3.65687   6
   0 -15  -7 257.910 11.2278   8
   0  15  -7 293.003 13.2568  15
   0 -15   7 288.129 12.9731  15
   0 -15   7 249.010 12.0355  14
   0 -15  -7 236.271 9.47974  15
   0 -15   7 279.011 12.4214   1
   0 -15  -7 275.017 12.6109   6
   0 -15   7 295.217 12.8024   6
   0 -15  -7 297.034 11.3019   4
   0  15   7 300.577 11.4529   7
   0  15   7 258.332 9.84577  11
   0  15  -7 244.399 11.9216   8
   0  15  -7 307.316 13.0837  18
   0  15  -7 276.892 12.4497   5
   0  15   7 268.803 12.3522   5
   0  15  -7 251.955 12.0313  14
   0 -15   7 301.635 13.1173   4
   0 -15  -7 275.314 12.5349  14
   0  15  -7 249.838 11.9420  16
   0  15   7 282.340 12.2121  14
   0  15   8 0.45313 4.05552  14
   0 -15  -8 1.44338 2.33193  15
   0 -15   8 2.49253 3.61892   1
   0  15   8 2.89643 3.08017   7
   0 -15  -8-2.47453 4.08586  14
   0 -15   8-2.68674 4.36710  15
   0  15  -8-1.44337 4.34369  16
   0 -15   8 0.96672 4.01104  14
   0  15  -8 1.47508 3.91013   5
   0 -15   8-1.03429 4.26946   4
   0 -15   8-0.92507 3.73908   6
   0  15  -8 1.09853 5.06459  15
   0  15  -8 0.52703 4.69619  18
   0 -15  -8 3.78062 1.96780  15
   0 -15  -8 1.64677 3.21969   4
   0 -15  -8-2.34026 3.30213   8
   0 -15  -8-0.50603 4.32583   6
   0  15  -8 4.36736 4.30486  14
   0  15  -8-4.54923 4.04195   8
   0 -15   9 1.02398 3.86254   1
   0 -15   9 3.34834 3.96929  15
   0 -15  -9 2.49249 3.89754  14
   0 -15  -9 2.00932 2.09950  15
   0  15  -9-0.48427 3.95658  16
   0  15  -9 1.48461 4.23035  14
   0 -15  -9-1.25581 3.06906   4
   0 -15  -9-3.53318 3.66440   8
   0 -15   9-1.46786 3.99754  14
   0  15   9 0.46298 4.25124  14
   0 -15  -9-0.31688 3.08624  19
   0  15  -9-0.56601 5.04346  18
   0 -15  -9-0.95941 2.04165  15
   0  15  -9 5.93736 4.50526   5
   0 -15   9-2.30524 3.64595   6
   0  15   9-4.29034 3.33727   7
   0 -15  -9-2.02865 3.80243   6
   0 -15 -10 89.1541 7.24205   8
   0  15  10 89.2316 7.92685  14
   0  15 -10 94.9362 8.07466   5
   0 -15  10 110.108 8.27488   6
   0 -15 -10 87.8305 7.94772  14
   0 -15  10 96.0750 8.71018  15
   0 -15 -10 101.350 6.94313   4
   0 -15 -10 92.8044 6.59008  19
   0  15 -10 81.5327 8.53157  18
   0 -15 -10 72.2684 5.32458  15
   0 -15  10 100.903 8.33838  14
   0  15  10 100.815 7.20186   7
   0  15 -10 71.6230 7.42148  16
   0 -15  10 96.6427 8.10609   9
   0 -15 -10 87.0540 8.12428   6
   0 -15  10 98.4580 8.20709   1
   0  15 -10 87.5567 8.15432  14
   0  15  11 378.735 21.6900  14
   0  15  11 378.835 20.6156   7
   0 -15  11 407.201 21.6907  17
   0  15 -11 377.033 21.7447  16
   0 -15 -11 392.254 21.9461   6
   0  15 -11 457.983 23.8303  18
   0  15 -11 386.127 21.9649  14
   0 -15  11 416.952 23.0649  15
   0 -15 -11 430.793 20.3537  19
   0 -15  11 436.651 22.6659   1
   0 -15 -11 381.014 21.8391  14
   0  15 -11 447.679 22.3902   5
   0 -15  11 417.937 22.2647  14
   0 -15  11 423.253 21.9960   9
   0  15 -12 16.1040 5.01681   5
   0 -15 -12 8.32068 2.85608  19
   0 -15 -12-2.02774 4.40431  14
   0 -15  12 8.42247 4.98883   1
   0  15  12 3.42285 4.38514  14
   0 -15 -12 6.59204 4.64511   6
   0 -15  12 8.44349 4.10701  17
   0 -15  12 9.70949 4.98485  14
   0  15 -12 0.68292 6.35484  18
   0  15 -12 2.94520 4.45932  16
   0  15 -13-0.72323 6.35825  18
   0 -15 -13 1.01635 4.48790  14
   0 -15  13 0.88456 4.16152  17
   0  15  13-5.93347 4.74384  14
   0  15 -13 1.51525 4.48064   5
   0 -15  13 9.39866 5.06656  14
   0 -15  13-3.98860 4.45502   1
   0 -15 -13-1.51511 4.16944   6
   0 -15 -14 3.00510 4.46395   6
   0 -15  14 2.19281 4.19266  17
   0  15 -14 3.05892 6.60046  18
   0 -15 -14 7.11317 4.70519  14
   0 -15  14-4.65172 4.82607   1
   0 -15  14 3.71560 5.03483  14
   0 -15  15 51.8717 6.08266  17
   0 -15  15 60.6963 8.13595  15
   0 -15 -15 51.7529 6.77318  14
   0 -15 -15 49.9745 6.33297   6
   0 -15  15 51.7273 6.83884  14
   0 -15  15 50.7826 7.33224   1
   0  15 -15 56.2922 8.70565  18
   0  15 -16 9.31045 7.47593  18
   0 -15  16 0.54533 5.07122  14
   0 -15  16 2.14653 5.49837  15
   0 -15  17-1.65563 5.21375  14
   0  16   0-0.46315 3.80400  14
   0 -16   0 0.78547 3.48414  15
   0 -16   0 1.82645 4.24500   4
   0 -16   0 0.91382 3.77225   8
   0  16   0-2.06717 3.03255  18
   0 -16   0-3.53634 4.52152  14
   0  16   0-1.78816 3.39343   2
   0 -16   1 252.709 14.8634   8
   0  16   1 252.803 15.1628   5
   0 -16  -1 231.492 14.4214   8
   0 -16  -1 248.515 15.0313  14
   0  16   1 247.586 14.5903   2
   0 -16   1 268.824 15.4231   6
   0  16   1 271.115 14.9745  14
   0 -16   1 240.078 14.7877   4
   0 -16   1 271.839 14.7996  15
   0  16   1 246.001 13.2369  10
   0 -16  -1 227.492 13.9053  15
   0  16  -1 258.166 13.6657  18
   0 -16  -1 259.262 14.8220   4
   0  16   1 248.479 12.9590  18
   0  16  -1 246.694 14.6534   2
   0 -16  -2 107.215 8.00397   8
   0  16   2 94.3802 8.43993   5
   0 -16   2 113.199 8.42489  15
   0  16  -2 112.118 8.67531  16
   0  16  -2 110.885 8.41085   2
   0 -16  -2 107.863 8.68095  14
   0 -16   2 93.6582 8.39636   6
   0 -16  -2 103.541 7.56756  15
   0  16   2 100.583 8.38203  14
   0  16   2 91.5579 6.47796  10
   0  16   2 111.568 8.23005   2
   0 -16   2 88.7241 8.16885   4
   0  16   2 93.3744 5.98958  18
   0 -16  -2 117.483 8.82875   6
   0  16  -2 96.4751 7.35237  18
   0 -16  -2 114.067 8.34638   4
   0  16  -2 92.5039 8.19137   5
   0  16  -3 298.080 17.8285   5
   0 -16   3 350.246 18.4952   6
   0 -16   3 350.392 18.0369  15
   0  16   3 328.553 17.7752  14
   0 -16   3 306.335 17.8882   4
   0 -16   3 313.954 17.9548  14
   0  16   3 301.607 17.7927   5
   0 -16  -3 295.472 17.7431  14
   0 -16  -3 321.005 16.7658  15
   0  16  -3 343.341 18.2203  22
   0 -16  -3 307.275 18.1410   6
   0  16  -3 311.055 17.0355  18
   0  16  -3 316.842 17.7789  14
   0  16   3 331.753 17.7560   2
   0  16   3 329.526 15.6850  10
   0  16  -3 295.715 17.7496  16
   0 -16  -3 267.315 16.9864   8
   0 -16  -3 315.863 17.4302   4
   0  16  -4 254.928 16.0763  14
   0 -16   4 291.964 16.7257  14
   0 -16  -4 301.577 15.3204  15
   0  16  -4 251.038 16.1595  16
   0 -16  -4 270.943 15.8948   8
   0 -16  -4 303.036 16.1825   4
   0 -16  -4 277.084 16.4861  14
   0 -16   4 295.989 16.8460   4
   0 -16   4 277.180 16.5017  15
   0 -16   4 315.353 16.9543   6
   0  16   4 294.636 16.7255   5
   0  16   4 291.226 13.9027  10
   0  16  -4 281.536 16.6662   5
   0  16  -4 288.448 16.0077  18
   0  16   4 289.852 16.2269   2
   0  16   4 289.397 16.3708  14
   0 -16  -4 249.880 16.5180   6
   0  16  -4 301.538 16.8972  22
   0  16  -5 95.0636 8.03079  16
   0  16   5 84.9194 7.98492   5
   0  16   5 89.8986 8.05472  14
   0 -16  -5 89.8711 7.41310   8
   0 -16  -5 93.4686 8.25511   6
   0  16  -5 101.590 7.90248  18
   0 -16   5 91.4245 8.11477   4
   0 -16   5 90.4665 8.13384  15
   0  16  -5 104.111 7.89850   8
   0  16   5 80.6877 4.90748  10
   0 -16  -5 94.1490 7.45462   4
   0  16  -5 92.8122 7.89790  14
   0 -16  -5 84.4463 7.79057  14
   0  16   5 105.313 6.78971  11
   0  16   5 94.0737 7.70840   2
   0 -16   5 81.4318 7.78130   6
   0 -16   5 82.7346 7.70809  14
   0  16  -5 90.0747 8.08204   5
   0 -16  -5 86.2721 6.51059  15
   0  16  -5 84.8110 8.25044  15
   0  16  -5 90.8054 8.03813  22
   0  16   6 34.6851 5.64442   5
   0  16  -6 34.7654 5.41207  14
   0  16  -6 41.7654 6.26285  22
   0  16  -6 31.6049 5.25503   8
   0 -16  -6 37.3406 5.10399   8
   0  16  -6 41.1549 5.65564  18
   0  16   6 32.9764 5.47973  14
   0  16  -6 34.2601 5.61996   5
   0  16   6 41.8632 4.34473  11
   0 -16  -6 42.0907 5.96430   6
   0 -16   6 38.2544 5.55968   6
   0  16  -6 28.2312 6.04298  15
   0 -16  -6 34.8575 4.91735   4
   0  16   6 34.0134 4.83261   7
   0 -16   6 33.3215 5.60512  14
   0 -16  -6 36.0818 4.13716  15
   0 -16   6 33.4392 5.33985  15
   0 -16  -6 29.7434 5.29755  14
   0  16  -6 30.9484 5.33584  16
   0  16   7 254.635 14.3258   7
   0 -16  -7 271.753 15.5544  14
   0 -16   7 256.894 15.2222   6
   0  16  -7 222.681 15.3118  15
   0  16   7 256.504 15.2737   5
   0  16  -7 283.919 15.8550  18
   0 -16   7 252.828 15.3537  15
   0 -16  -7 254.068 14.1297   4
   0 -16  -7 251.933 14.3972   8
   0  16  -7 231.627 14.8306  16
   0  16   7 256.662 15.0497  14
   0 -16   7 256.253 15.3262  14
   0  16  -7 236.197 14.8669  14
   0 -16  -7 245.295 15.4167   6
   0 -16   7 261.361 15.2551   1
   0  16   7 230.628 13.1738  11
   0  16  -7 232.797 14.9877   5
   0 -16  -7 250.187 13.1128  15
   0 -16   8 101.578 8.08280   6
   0  16  -8 112.440 8.84373  18
   0 -16   8 98.4206 8.49962  15
   0 -16   8 101.695 8.25049   1
   0  16  -8 94.2790 8.32027   5
   0  16  -8 89.7170 8.09775  14
   0  16   8 87.1343 6.06679  11
   0 -16  -8 87.3066 7.98273   6
   0 -16   8 102.608 8.46049  14
   0  16  -8 86.4940 8.01866  16
   0 -16  -8 93.8788 6.97199   4
   0 -16  -8 97.9045 5.92550  15
   0 -16  -8 97.0720 7.33983   8
   0 -16  -8 91.1251 8.07208  14
   0  16   8 114.628 8.35262  14
   0  16   8 90.8729 7.07736   7
   0 -16  -9 7.45190 3.69646   4
   0 -16  -9 7.99914 4.31541  14
   0  16   9 4.92683 4.27658  14
   0 -16  -9 2.10621 2.31780  15
   0 -16  -9 5.40821 3.77724   8
   0 -16  -9 7.60243 4.39418   6
   0 -16   9-1.57231 4.12601  14
   0  16  -9 4.24057 4.10131   5
   0  16  -9 1.17362 4.82358  18
   0 -16  -9 1.37888 3.10512  19
   0  16  -9 2.59096 4.19361  16
   0 -16   9 7.64569 4.21682  15
   0  16   9 9.21894 3.63405   7
   0 -16   9 8.90731 4.27528   6
   0 -16   9 5.45841 3.91432   1
   0 -16 -10 13.0512 4.98495   6
   0 -16  10 28.0318 5.40704   1
   0  16  10 16.6625 4.15599   7
   0 -16  10 15.2028 5.09421  15
   0 -16  10 14.2881 4.97519  14
   0  16 -10 6.94075 4.66660   5
   0 -16  10 23.6070 4.84981   6
   0  16 -10 22.3951 5.18243  16
   0 -16 -10 21.3810 5.27719  14
   0  16  10 23.1855 5.39712  14
   0  16 -10 24.3937 6.06277  18
   0 -16 -10 20.2475 3.94364   4
   0 -16 -10 21.7668 4.77331   8
   0 -16 -10 26.2600 3.99500  19
   0 -16 -11 14.6593 4.84031   6
   0 -16 -11 14.3970 3.47402  19
   0 -16  11 15.8997 4.50969  17
   0 -16 -11 16.0984 5.26800  14
   0  16 -11 11.5129 4.83075  16
   0  16 -11 16.6605 5.31429   5
   0 -16  11 24.1190 5.46878  14
   0 -16  11 17.0082 5.45103  15
   0  16 -11 16.6435 6.02084  18
   0 -16  11 12.8397 5.05641   1
   0  16  11 8.20340 4.61623  14
   0 -16 -11 16.4508 4.03923   8
   0 -16 -12-4.30759 5.24462  14
   0  16 -12-2.82129 5.94215  18
   0 -16  12 8.49251 5.58481  15
   0  16 -12-3.77550 4.54416   5
   0 -16 -12-4.86926 4.88494   6
   0 -16 -12 0.42467 3.68286   8
   0 -16  12-4.89928 5.39951  14
   0 -16  12 2.97569 4.81139   1
   0 -16  12-2.39285 4.41325  17
   0  16 -13 17.3353 5.27151   5
   0 -16  13 27.7800 6.07997  14
   0 -16 -13 27.4965 5.53186  14
   0 -16  13 26.5856 5.80655   1
   0 -16  13 25.6689 5.34264  17
   0  16 -13 26.1345 6.75751  18
   0 -16 -13 32.8921 5.45818   6
   0 -16 -13 30.7448 4.90629   8
   0 -16  14-3.95205 5.09709  14
   0 -16 -14 1.61359 4.59789  14
   0 -16  14-1.22984 5.05037   1
   0 -16  14 0.94188 4.12146  17
   0  16 -14 3.94264 6.54330  18
   0 -16 -14-2.67565 4.50807   6
   0 -16 -15 193.108 13.3601  14
   0 -16  15 228.037 14.3469   1
   0 -16 -15 195.080 13.4042   6
   0  16 -15 236.161 16.1983  18
   0 -16  15 186.756 13.5999  14
   0 -16  16 4.04822 5.46326  14
   0  16 -16-3.48302 7.03904  18
   0 -16  17-2.92003 5.38638  14
   0 -17   0 4.87178 4.75907  14
   0 -17   0 4.38303 4.14321   8
   0  17   0 0.27340 3.08353  18
   0  17   0-0.95543 3.64839   2
   0 -17   0-0.41621 4.15758  15
   0 -17   0-2.43650 4.60342   4
   0  17   0 2.96783 4.10476  14
   0 -17  -1 161.191 10.3294   8
   0 -17   1 146.009 10.3542   8
   0 -17  -1 136.638 10.1708   4
   0 -17  -1 160.553 9.86594  15
   0  17   1 146.803 10.5697   5
   0 -17   1 134.998 10.4390   6
   0 -17   1 130.577 10.0904   4
   0  17   1 136.304 9.93322   2
   0  17  -1 120.744 8.79150  18
   0 -17  -1 128.934 10.3174  14
   0  17   1 129.972 8.16564  18
   0  17   1 144.720 10.2188  14
   0 -17   1 152.328 10.0514  15
   0  17  -1 111.660 10.0777   5
   0  17   1 143.034 8.60217  10
   0  17  -1 131.479 10.0052   2
   0 -17  -2 20.8004 4.91203   4
   0 -17  -2 12.9999 4.55640   6
   0 -17  -2 13.6215 4.26975   8
   0  17  -2 16.7989 4.99058   5
   0  17   2 14.3030 3.05258  10
   0 -17   2 20.9148 5.06038   4
   0  17   2 14.7972 4.82637  14
   0  17   2 17.5975 4.50189   2
   0 -17  -2 26.1496 5.33874  14
   0 -17   2 21.5038 5.42187   6
   0 -17   2 15.6517 4.73781  15
   0  17  -2 15.1094 4.48197   2
   0  17  -2 14.8627 3.96893  18
   0  17   2 18.8020 5.06971   5
   0 -17  -2 20.4577 4.23786  15
   0 -17  -3-1.04709 3.46180  15
   0 -17  -3-0.92526 3.40295   8
   0  17  -3 3.81649 4.21355   5
   0  17   3 1.97789 4.22699  14
   0  17  -3 1.51606 4.31998  14
   0 -17  -3 1.34983 4.09706   4
   0 -17   3-3.64816 4.45516   4
   0 -17   3-2.89911 4.18964  15
   0  17   3 1.42792 3.92952   2
   0  17  -3 1.03945 3.99286  22
   0 -17   3 4.33452 4.80650  14
   0 -17   3 2.19172 4.15915   6
   0 -17  -3-3.97958 4.59570   6
   0  17  -3 0.49384 4.03477   2
   0  17   3 2.30178 2.28712  10
   0  17   3 1.61310 4.20408   5
   0  17  -3 3.42998 3.80686  18
   0 -17  -3-0.54733 4.27934  14
   0 -17   4 91.2560 8.74321  14
   0 -17  -4 106.886 8.78345  14
   0  17   4 110.679 6.26445  10
   0 -17  -4 107.593 9.25316   6
   0  17  -4 95.3378 8.70070   5
   0  17   4 90.8363 8.33203  14
   0 -17  -4 128.495 8.83368   4
   0  17  -4 102.847 8.76380  16
   0  17   4 116.506 9.21333   5
   0 -17  -4 112.955 8.45060   8
   0 -17   4 118.588 9.25607  15
   0  17   4 97.8824 8.44700   2
   0  17  -4 105.529 8.48324  18
   0 -17  -4 111.196 7.80800  15
   0 -17   4 114.897 9.25583   6
   0 -17  -5 43.2213 5.53476   4
   0  17  -5 35.8203 5.47714  18
   0  17  -5 40.8542 5.91949   5
   0 -17  -5 39.9089 5.99530  14
   0  17   5 33.0598 5.97818   5
   0  17  -5 35.4338 5.73598  16
   0 -17   5 41.7371 6.05531  15
   0 -17  -5 37.5615 4.52709  15
   0  17   5 32.8647 5.79820  14
   0 -17   5 55.2803 6.31397   6
   0  17   5 49.4194 4.88903  11
   0 -17  -5 36.7697 5.94711   6
   0 -17   5 41.4312 6.11357  14
   0 -17  -5 40.2976 5.26903   8
   0  17   6 39.1232 6.38945   5
   0 -17  -6 39.5350 5.50134   8
   0 -17  -6 45.3450 4.81734  15
   0 -17   6 52.6428 6.61982  14
   0 -17  -6 55.2329 6.57581  14
   0 -17   6 58.1854 6.87675  15
   0  17  -6 53.6016 6.52866  16
   0 -17  -6 52.8898 6.01684   4
   0  17  -6 45.0648 6.44225   5
   0 -17  -6 46.6466 6.44949   6
   0  17   6 60.9504 6.48909  14
   0  17  -6 47.0411 7.01889  15
   0 -17   6 38.7365 6.17034   6
   0  17   6 37.3103 5.65389   7
   0  17  -6 50.6282 6.66152  18
   0  17   6 45.6518 4.82563  11
   0  17   7 148.890 6.37666  11
   0 -17  -7 132.332 7.53502   8
   0  17  -7 128.423 8.64061  18
   0 -17   7 141.817 8.76803  14
   0 -17   7 162.802 9.21505   6
   0 -17  -7 149.681 7.56588   4
   0 -17  -7 144.064 8.80668  14
   0 -17  -7 150.460 6.06492  15
   0 -17   7 152.169 8.84397   1
   0 -17   7 143.632 9.29155  15
   0  17   7 150.198 7.75316   7
   0 -17  -7 133.436 8.63730   6
   0  17   7 148.306 8.42439  14
   0 -17  -8 15.5186 4.54122   8
   0 -17   8 19.8485 4.89963   1
   0 -17   8 15.9915 5.08793   6
   0 -17  -8 26.6066 4.55292   4
   0 -17   8 23.7226 5.53486  15
   0  17   8 20.5204 4.77381   7
   0  17  -8 20.4181 5.66998  18
   0 -17  -8 10.4124 4.72890   6
   0 -17   8 27.6958 5.59860  14
   0 -17  -8 18.6012 5.16023  14
   0 -17  -8 18.6601 3.25782  15
   0 -17   9-2.12276 4.29089   6
   0 -17  -9-4.53797 4.91931  14
   0 -17   9-6.37330 4.60834   1
   0 -17  -9 1.32602 3.93958   8
   0 -17   9-0.61496 4.64024  15
   0 -17  -9-1.73916 4.61094   6
   0 -17  -9-4.46453 3.45992  19
   0  17   9-0.82512 3.66100   7
   0 -17  -9-0.36455 3.48537   4
   0  17  -9 3.03099 5.15782  18
   0 -17   9-2.79681 4.42432  14
   0 -17 -10 21.4749 4.02806  19
   0 -17  10 17.8588 5.22186   1
   0 -17  10 8.44253 4.65831   6
   0  17 -10 8.41339 5.67100  18
   0 -17 -10 16.3478 4.44032   8
   0 -17  10 9.02651 4.72143  14
   0 -17 -10 19.3530 5.34834  14
   0 -17 -10 19.0861 5.43330   6
   0 -17  10 3.18778 4.90729  15
   0 -17 -11 245.683 15.3323   6
   0 -17  11 249.180 15.5822   1
   0 -17  11 238.672 14.6803  17
   0 -17 -11 208.867 14.6631  14
   0 -17  11 230.690 15.1666  14
   0 -17  11 226.510 15.6023  15
   0 -17 -11 240.305 14.0845   8
   0  17 -11 255.627 16.4296  18
   0 -17 -12 1.15389 4.37932   6
   0 -17  12-0.57865 4.97024  14
   0  17 -12-2.91535 6.10934  18
   0 -17  12 1.02648 4.53258  17
   0 -17 -12-0.44479 3.74698   8
   0 -17  12 2.05061 5.12473  15
   0 -17  12-3.79672 5.25091   1
   0 -17 -12 5.13969 4.83458  14
   0 -17 -13-1.14810 4.43908   6
   0 -17  13 9.85273 5.78212  15
   0  17 -13-1.53895 7.35577  18
   0 -17 -13 10.8549 4.83907  14
   0 -17  13 9.56180 4.84112   1
   0 -17  13 1.53053 4.25789  17
   0 -17  13-0.58827 5.03111  14
   0 -17  14-2.52344 4.74871  17
   0 -17  14-5.98345 4.99041  14
   0 -17  14 5.17410 5.55528   1
   0  17 -14 4.05874 6.77024  18
   0 -17 -14-1.70768 4.42488   6
   0 -17 -14 2.85016 4.98861  14
   0  17 -15-3.40842 6.54841  18
   0 -17  15 15.2059 5.99662   1
   0 -17  15 0.60540 5.07734  14
   0 -17  16 29.3656 6.51375  14
   0  18   0 550.177 28.0020  18
   0  18   0 571.532 28.2768  10
   0 -18   0 581.368 29.7794   8
   0 -18   0 608.836 30.0960   4
   0 -18   0 582.978 30.3372  14
   0 -18   0 627.297 29.5682  15
   0 -18  -1 77.1736 7.59127   4
   0 -18   1 72.6440 7.46786  15
   0 -18  -1 70.1675 7.31296   8
   0 -18   1 75.8773 8.25065   6
   0 -18  -1 84.6021 7.17147  15
   0 -18  -1 83.2330 7.90156  14
   0  18   1 70.1811 5.61524  18
   0  18   1 64.4125 5.90298  10
   0 -18   1 97.3793 8.33291   4
   0  18  -1 72.6051 6.41331  18
   0  18   2 168.743 10.2464  10
   0 -18  -2 192.676 13.1004   6
   0 -18  -2 203.027 12.5547   4
   0 -18  -2 187.469 11.6675  15
   0 -18  -2 188.139 12.7922  14
   0 -18   2 202.861 13.0291   6
   0  18  -2 197.698 11.4740  18
   0 -18  -2 157.322 11.8196   8
   0 -18   2 194.824 12.4965  15
   0 -18   3 314.057 17.3592  15
   0 -18   3 317.165 17.9226   6
   0 -18  -3 299.831 16.0962  15
   0 -18  -3 308.940 17.0414   4
   0 -18  -3 269.088 16.6387   8
   0 -18  -3 279.138 17.5926   6
   0 -18   3 280.658 17.3854  14
   0  18  -3 283.352 16.1565  18
   0 -18  -3 288.748 17.4856  14
   0 -18  -4 76.7102 8.12224   6
   0 -18  -4 85.6143 7.59876   4
   0 -18   4 71.3441 7.65553  15
   0 -18   4 79.4402 7.94146  14
   0 -18  -4 66.5945 7.14017   8
   0 -18   4 90.6193 8.34577   6
   0  18  -4 85.4944 7.63219  18
   0 -18  -4 69.2243 7.72530  14
   0 -18  -4 80.9177 6.59507  15
   0 -18   5 60.6978 7.04576   6
   0 -18  -5 49.0777 6.15694   8
   0 -18  -5 34.2892 6.39647   6
   0 -18   5 41.2909 6.58003  14
   0 -18  -5 43.8107 5.91168   4
   0  18  -5 38.1278 5.96175  18
   0 -18  -5 62.5751 5.53704  15
   0 -18  -5 66.5969 7.11947  14
   0  18   5 47.0911 5.24971  11
   0 -18   5 45.6989 6.68696  15
   0 -18  -6 11.3745 4.87027   4
   0 -18   6 10.3608 5.11475   6
   0  18  -6 7.62184 5.36677  18
   0 -18  -6 9.21384 5.35606   6
   0 -18   6 16.1398 5.68367  15
   0 -18  -6 14.2625 3.78688  15
   0  18   6 12.8040 4.37348   7
   0 -18   6 16.3695 5.52986  14
   0 -18  -6 14.2421 5.24767  14
   0 -18   6 15.7619 5.06977   1
   0 -18  -7 319.924 18.9447   6
   0 -18  -7 324.410 17.4956   4
   0 -18   7 333.370 18.6622   6
   0 -18  -7 297.267 17.4416   8
   0 -18  -7 319.792 18.6969  14
   0 -18  -7 305.104 16.2135  15
   0  18   7 289.990 17.2653   7
   0  18  -7 332.687 18.7211  18
   0 -18   7 297.966 18.4973  15
   0 -18   7 329.557 18.7072   1
   0 -18   7 320.257 18.7376  14
   0 -18   8 24.3203 5.79164  15
   0 -18   8 28.3102 5.53666   1
   0 -18  -8 29.9614 5.88612  14
   0 -18  -8 29.1879 5.12799   8
   0 -18  -8 37.5867 6.19638   6
   0 -18   8 37.6425 6.28966   6
   0 -18   8 41.3843 6.52801  14
   0 -18  -8 30.9290 5.11552   4
   0  18  -8 29.9151 6.23183  18
   0  18   8 26.3972 5.03353   7
   0  18  -9 37.6107 7.07730  18
   0 -18  -9 42.1967 5.56667   8
   0 -18  -9 35.0833 6.44000   6
   0 -18  -9 35.0902 4.96616  19
   0 -18   9 45.3614 6.42500   6
   0 -18   9 43.9972 6.56617  14
   0 -18   9 30.2527 6.33557  15
   0 -18  -9 38.5354 6.62490  14
   0 -18   9 40.6447 6.33900   1
   0 -18  10 60.5463 7.54268   1
   0 -18  10 56.4311 7.39755  14
   0 -18 -10 64.0575 6.91943   8
   0 -18 -10 65.4932 5.98037  19
   0 -18  10 61.3913 7.29554   6
   0 -18 -10 59.6993 7.49507  14
   0 -18 -10 51.7123 7.20189   6
   0 -18  10 63.3249 8.09674  15
   0  18 -10 48.6884 7.88587  18
   0 -18  11 47.5592 7.44471  15
   0 -18 -11 27.0192 5.31424   8
   0 -18  11 30.9350 6.54674  14
   0 -18 -11 28.4123 5.92770  14
   0 -18  11 37.2864 6.75354   1
   0 -18  11 36.9230 6.13599  17
   0 -18 -11 32.5526 6.44272   6
   0  18 -11 23.3549 7.03740  18
   0 -18  12 28.7274 6.11944   1
   0 -18 -12 16.9299 5.29002  14
   0 -18  12 16.4512 5.39153  17
   0  18 -12 16.5081 6.97318  18
   0 -18 -12 17.1605 5.38470   6
   0 -18  12 19.9187 5.87668  15
   0 -18  12 24.5485 6.04005  14
   0  18 -13 3.16524 6.64045  18
   0 -18  13 3.67302 5.12461  15
   0 -18  13 5.61222 5.44118  14
   0 -18 -13 6.03389 5.19222  14
   0 -18  13 10.7501 5.99505   1
   0 -18  13 6.53797 4.62308  17
   0 -18 -13 14.6083 5.43273   6
   0 -18 -14 24.7763 6.02606   6
   0  18 -14 25.0304 7.26305  18
   0 -18  14 18.3497 6.39149  14
   0 -18  14 23.2056 6.44131   1
   0 -18 -14 18.6361 5.86714  14
   0 -18  14 21.0274 5.35564  17
   0 -18  15 58.8384 7.98362  14
   0 -18  15 65.2471 8.28753   1
   0 -18  16-0.64498 5.69604  14
   0 -19   0 0.92587 4.17946  15
   0 -19   0-3.06763 4.79692  14
   0  19   0 2.65118 3.34040  18
   0 -19  -1-0.43901 4.04799  15
   0 -19   1-0.48722 4.54785  15
   0  19  -1 5.41528 3.82750  18
   0 -19   1-5.03529 4.62971   6
   0 -19  -1 3.69342 4.70099  14
   0 -19  -1 0.53828 4.46683   8
   0 -19   2 76.2412 7.97464   6
   0 -19  -2 53.0212 6.26295  15
   0 -19   2 70.6415 7.25523  15
   0 -19  -2 43.8079 6.88861  14
   0 -19  -2 69.0450 7.25108   8
   0 -19  -2 59.0243 7.49991   6
   0  19  -2 53.6846 6.13924  18
   0 -19  -3 11.4880 4.81119   8
   0 -19   3 17.8085 5.73924  14
   0  19  -3 11.1114 4.61434  18
   0 -19  -3 13.2011 5.22854   4
   0 -19   3 16.7767 5.51907   6
   0 -19   3 10.1614 4.94618  15
   0 -19  -3 10.9605 4.95887   6
   0 -19  -3 12.4952 4.46691  15
   0 -19  -3 21.6705 5.85554  14
   0 -19   4 87.0190 8.80071  14
   0  19  -4 77.2535 7.95653  18
   0 -19  -4 86.1627 7.23783  15
   0 -19  -4 90.3817 8.45930   4
   0 -19  -4 101.626 9.29451  14
   0 -19   4 85.1685 8.52208  15
   0 -19  -4 82.9603 7.88769   8
   0 -19   4 89.0882 9.07368   6
   0 -19  -4 97.8263 9.64261   6
   0 -19  -5 356.324 18.3111  15
   0 -19  -5 349.951 20.4395  14
   0 -19   5 326.619 20.4422   6
   0 -19   5 399.684 20.6916  15
   0 -19  -5 342.190 19.4164   8
   0 -19  -5 326.923 20.3838   6
   0 -19  -5 347.773 19.4112   4
   0  19  -5 319.576 19.4455  18
   0 -19   5 364.684 20.5910  14
   0 -19   6 37.8162 6.39529   1
   0 -19  -6 28.1051 4.62745  15
   0  19  -6 22.5953 6.20727  18
   0 -19  -6 17.2026 5.61671   4
   0 -19   6 31.8299 6.33830   6
   0 -19  -6 42.3222 6.96697   6
   0  19   6 30.5850 5.48846   7
   0 -19   6 19.3562 5.84152  15
   0 -19  -6 22.6444 6.08754  14
   0 -19   6 24.2089 6.27513  14
   0 -19  -6 32.3970 5.66406   8
   0 -19  -7 176.939 11.7931   8
   0 -19  -7 162.350 12.7471   6
   0  19  -7 149.768 12.2702  18
   0 -19   7 167.496 12.4830  14
   0 -19  -7 175.792 11.5457   4
   0 -19   7 181.239 12.5016   6
   0 -19   7 176.677 12.5419   1
   0 -19  -7 169.277 12.4668  14
   0 -19   7 181.545 12.8299  15
   0 -19  -8 25.8272 4.84876   8
   0 -19   8 27.4482 5.75811   1
   0 -19  -8 12.7087 5.45367  14
   0 -19   8 11.2910 5.96986  14
   0 -19   8 22.7537 6.23015  15
   0  19  -8 20.5975 6.38545  18
   0 -19  -8 20.2301 5.93423   6
   0 -19   8 20.6069 5.40331   6
   0 -19   9 20.4767 5.66703   6
   0 -19   9 18.2561 5.59278   1
   0 -19  -9 23.4999 6.03670   6
   0  19  -9 27.1523 6.71933  18
   0 -19  -9 8.28204 5.28115  14
   0 -19   9 15.5286 5.59114  15
   0 -19  -9 14.3859 4.79491   8
   0 -19  -9 11.9095 4.17372  19
   0 -19   9 17.0533 5.72256  14
   0 -19  10 0.66649 5.18091   1
   0 -19  10-4.17788 5.80746  15
   0 -19 -10 1.95713 5.01190   6
   0 -19  10-1.27367 5.46996  14
   0  19 -10 0.68783 5.82294  18
   0 -19  10 4.71197 5.27143  17
   0 -19 -10-0.98644 4.43358   8
   0 -19 -10 2.55354 5.18813  14
   0 -19  10-2.40074 4.90354   6
   0 -19  11 57.5350 8.28184  15
   0 -19  11 60.7576 7.95777   1
   0 -19  11 49.2999 6.96817  17
   0 -19  11 53.3633 7.85950  14
   0  19 -11 61.2484 8.58513  18
   0 -19 -11 45.4699 7.18815   6
   0 -19 -11 58.1338 7.77726  14
   0 -19 -12 22.9685 6.32434  14
   0 -19 -12 23.2928 6.05800   6
   0 -19  12 12.2672 5.28267  17
   0 -19  12 18.3023 5.88097   1
   0  19 -12 16.9546 7.19202  18
   0 -19  12 23.3918 6.55271  14
   0 -19  12 31.1372 6.83877  15
   0 -19 -13 7.08934 4.98480   6
   0 -19  13 7.10861 5.30007   1
   0  19 -13 0.81375 7.09158  18
   0 -19  13 5.22155 4.89166  17
   0 -19 -13 5.09120 5.41774  14
   0 -19  13 0.65918 5.63857  14
   0 -19 -14 4.43266 5.42162  14
   0 -19  14 6.68060 5.85433  14
   0 -19 -14 8.94851 4.74161   6
   0 -19  15-2.69520 5.59249  14
   0 -20   0 77.5480 8.59662  14
   0 -20   0 73.5433 7.54613  15
   0 -20  -1 96.5424 9.59980  14
   0 -20   1 130.187 10.6503   6
   0 -20  -1 89.1379 8.85275   8
   0 -20  -1 106.040 8.56858  15
   0 -20   1 97.0206 8.92443  15
   0 -20  -2 17.8697 4.73701  15
   0 -20   2 17.6791 5.39632  15
   0 -20  -2 7.20822 5.59995  14
   0 -20   2 8.62488 5.38938   6
   0 -20  -2 7.30568 4.66982   8
   0 -20  -2 14.9755 5.78713   6
   0  20  -2 11.3170 4.38433  18
   0 -20  -3 170.045 12.8501   6
   0 -20   3 174.105 12.9296   6
   0 -20  -3 165.533 12.0522   8
   0 -20  -3 173.340 12.8208  14
   0 -20   3 169.141 12.1686  15
   0  20  -3 167.448 11.2605  18
   0 -20  -3 170.690 11.1296  15
   0 -20   3 159.923 12.6295  14
   0 -20  -4 6.52364 4.31081  15
   0 -20   4 7.21333 5.37301   6
   0 -20  -4 13.1839 5.31553  14
   0  20  -4 4.64320 4.68818  18
   0 -20  -4 18.5326 5.24528   8
   0 -20  -4 6.17472 5.19182   6
   0 -20   4 12.8070 5.74673  15
   0 -20   4 7.85487 5.87245  14
   0 -20  -5-0.71308 4.00969  15
   0 -20  -5 5.93552 4.74382   8
   0 -20   5-0.65118 5.64620   6
   0 -20  -5 1.32379 5.35053  14
   0 -20   5-1.21521 5.50910  15
   0  20  -5-5.02340 5.34288  18
   0 -20   5 2.62569 5.13225  14
   0 -20  -5 3.43698 5.49658   6
   0 -20  -6 10.6665 4.90221   8
   0 -20  -6 14.6473 5.92722  14
   0 -20   6 12.9650 5.84847   6
   0 -20  -6 0.68833 5.08746   6
   0  20  -6 15.6850 5.50073  18
   0 -20   6 8.54576 5.07481   1
   0 -20   6 18.9374 6.34712  15
   0 -20   6 13.8203 5.64780  14
   0 -20   7 42.9566 7.08690  14
   0 -20  -7 54.5088 6.42272   8
   0 -20   7 46.4482 7.27253  15
   0 -20   7 34.8617 6.95488   6
   0 -20  -7 38.5876 6.70629   6
   0 -20   7 43.2537 6.79770   1
   0 -20  -7 38.7783 6.85056  14
   0  20  -7 29.6730 6.52060  18
   0 -20  -8 67.0899 8.61660  14
   0 -20   8 81.7675 8.81621  14
   0 -20   8 53.6956 8.07740  15
   0 -20  -8 70.1582 7.44622   8
   0 -20   8 69.5201 8.14795   1
   0 -20  -8 62.0397 8.37723   6
   0 -20  -8 78.1945 7.22755  19
   0  20  -8 67.0811 8.45505  18
   0 -20   8 77.3115 8.37107   6
   0 -20   9 6.19545 5.56980   1
   0 -20  -9 5.37663 5.58212  14
   0 -20  -9 2.75688 5.45554   6
   0 -20   9 4.47699 4.80111   6
   0 -20  -9 2.59854 4.27509   8
   0 -20   9 4.21385 5.68227  15
   0 -20   9 10.0348 5.85950  14
   0  20  -9 12.5962 6.34064  18
   0 -20 -10 43.3277 7.27242   6
   0 -20  10 41.2491 6.65744  17
   0 -20  10 42.7733 7.44332  15
   0  20 -10 46.5136 8.15588  18
   0 -20  10 43.9583 6.75448   6
   0 -20  10 43.1437 6.95734  14
   0 -20 -10 40.3896 7.08432  14
   0 -20  10 49.9190 7.20979   1
   0 -20  11 24.7222 6.82994   1
   0 -20  11 16.2362 5.94825  17
   0 -20  11 17.1905 6.34246  15
   0 -20 -11 18.1708 6.35317  14
   0 -20  11 17.6786 6.05322  14
   0 -20 -11 18.5290 6.18925   6
   0  20 -11 9.70857 6.55030  18
   0  20 -12 29.2583 7.86621  18
   0 -20 -12 16.7879 6.38183  14
   0 -20  12 16.4675 6.56870  14
   0 -20 -12 21.1932 6.07697   6
   0 -20  12 21.0396 5.93677  17
   0 -20  13 8.00422 5.13575  17
   0  20 -13 14.9920 7.82301  18
   0 -20 -13 18.3052 6.22127   6
   0 -20  13 10.4314 6.13602  14
   0 -20 -13 10.7062 5.95880  14
   0 -21   0-3.05418 4.47602  15
   0 -21   0-0.69011 5.60918  14
   0 -21   1 4.23904 5.39749   6
   0 -21   1 2.14557 4.90714  15
   0 -21  -1 2.89838 4.94500  15
   0 -21  -1 4.83430 5.18002  14
   0 -21  -2 188.983 13.8485  14
   0 -21  -2 199.760 14.2864   6
   0 -21   2 191.772 14.1387   6
   0 -21  -2 197.612 12.4778  15
   0 -21   2 195.048 13.1590  15
   0 -21  -2 173.198 12.7256   8
   0 -21  -3 40.3371 7.24058  14
   0 -21   3 32.1258 6.46097  15
   0 -21   3 48.8492 7.31083   6
   0 -21  -3 36.4689 5.73559  15
   0 -21  -3 40.2919 6.73172   8
   0 -21   3 40.1071 6.98871  14
   0 -21  -3 49.1294 7.15510   6
   0 -21  -4 27.2209 6.35991  14
   0 -21   4 34.0932 6.75298  15
   0 -21   4 41.6130 7.12597   6
   0 -21  -4 29.9493 6.12687   8
   0 -21  -4 36.2257 7.12714   6
   0 -21   4 31.8500 6.94688  14
   0  21  -5 40.8987 6.43743  18
   0 -21   5 39.3724 7.26104   6
   0 -21   5 44.9557 7.24639  15
   0 -21  -5 40.8114 6.57899   8
   0 -21  -5 51.6089 7.75926   6
   0 -21  -5 44.8399 7.07063  14
   0 -21   5 49.9711 7.45388  14
   0 -21   6 77.9373 9.07650  14
   0 -21  -6 94.5888 9.48882   6
   0 -21   6 79.2488 8.54829   1
   0 -21  -6 78.1245 8.01449   8
   0 -21  -6 98.2050 9.52758  14
   0 -21   6 83.0091 8.94893   6
   0  21  -6 61.2057 7.85327  18
   0 -21   6 77.4023 9.02916  15
   0 -21   7 164.507 12.1027   1
   0 -21   7 153.700 12.0806   6
   0 -21   7 129.001 11.6542  14
   0 -21   7 147.859 11.9491  15
   0 -21  -7 131.759 11.5784  14
   0 -21  -7 123.035 11.5559   6
   0  21  -7 133.884 11.2671  18
   0 -21  -7 132.257 10.3837   8
   0 -21   8 1.40411 5.70555  14
   0 -21  -8-0.55029 4.51947   8
   0 -21  -8 0.98708 4.17818  19
   0 -21   8 8.53597 5.43218   1
   0 -21  -8-7.05190 6.52904  14
   0 -21  -8 1.45527 5.38673   6
   0  21  -8-1.91182 5.62795  18
   0 -21   8-4.23404 5.79565  15
   0 -21   8 2.72217 5.44176   6
   0 -21  -9 12.3463 5.95530   6
   0 -21   9 14.2098 6.05081   6
   0 -21   9 14.1137 5.99577  14
   0 -21   9 18.1422 5.79316   1
   0  21  -9 10.1944 6.28712  18
   0 -21   9 5.85642 5.93946  15
   0 -21  -9 6.36869 5.65016  14
   0  21 -10-1.44470 6.54965  18
   0 -21 -10-6.37203 6.02329  14
   0 -21  10 8.52278 5.80288  14
   0 -21  10 0.66212 5.20671  17
   0 -21 -10-1.44881 5.69645   6
   0 -21  10-3.77496 6.23314  15
   0  21 -11 9.94846 6.94636  18
   0 -21  11 10.5706 5.84382  17
   0 -21 -11 3.53429 5.47258  14
   0 -21 -11 7.20939 5.61384   6
   0 -21  12-1.96497 5.54682  17
   0  21 -12 5.65689 7.07368  18
   0 -21 -12 5.03305 5.71946   6
   0 -21 -12 7.04616 5.60505  14
   0 -21  13-1.30101 5.50700  17
   0 -21 -13 0.71341 5.48079   6
   0 -21 -13 0.70135 5.84947  14
   0 -22   0 43.8595 6.53861  15
   0 -22   0 46.5973 7.92185  14
   0 -22   1 108.910 10.5551   6
   0 -22   1 108.482 9.36822  15
   0 -22  -1 116.763 10.6601  14
   0 -22  -2 21.3849 5.29814  15
   0 -22   2 33.7607 6.27879  15
   0 -22  -2 20.4711 6.45421  14
   0 -22  -2 27.2694 6.71110   6
   0 -22   2 17.7889 6.08228   6
   0 -22  -3 13.9304 6.14490  14
   0 -22   3 11.6766 5.70529  14
   0 -22   3 14.5739 5.51567  15
   0 -22  -3 7.98643 5.18517   8
   0 -22  -3 23.6387 6.57769   6
   0 -22   3 14.7133 6.07235   6
   0 -22  -4 16.0389 6.13963   6
   0 -22  -4 16.9244 6.29158  14
   0 -22   4 18.9972 6.12648  14
   0 -22   4 18.3136 6.44171   6
   0 -22  -4 8.44332 5.52757   8
   0 -22   4 10.1414 5.55732  15
   0 -22   5 17.4787 6.36199   6
   0 -22  -5 10.7422 5.04989   8
   0 -22   5 10.9652 6.17650  14
   0 -22  -5 8.84038 5.87765  14
   0 -22  -5 4.58617 5.82138   6
   0 -22   5 14.4542 6.10154  15
   0 -22  -6 2.94056 4.70272   8
   0 -22   6-2.73094 5.69425  15
   0 -22  -6-8.14259 6.38834  14
   0 -22   6 0.72457 5.36404   6
   0 -22   6 6.61678 5.87883  14
   0 -22   6 6.58968 5.85475   1
   0 -22  -6 0.76472 5.80460   6
   0 -22  -7-0.74092 5.99196  14
   0 -22  -7 3.82183 5.87500   6
   0 -22   7 11.3395 5.82344  15
   0 -22   7 2.89038 5.42053   6
   0 -22   7 4.42513 5.83497  14
   0 -22   8-1.46684 6.20901  15
   0 -22  -8 7.43325 6.26194  14
   0  22  -8 1.96081 5.74621  18
   0 -22  -8-3.81895 6.10751   6
   0 -22   8 2.86898 5.60788   6
   0 -22  -9 6.86672 5.61965   6
   0 -22  -9 8.90169 5.84044  14
   0  22  -9 4.17841 6.26685  18
   0 -22   9 6.42674 5.77981   6
   0  22 -10 10.3621 6.91035  18
   0 -22 -10-1.48175 6.69042  14
   0  22 -11-3.13563 7.34783  18
   0 -23   0-0.54953 4.76524  15
   0 -23   0 4.59718 5.41208  14
   0 -23   1-5.19413 5.05191  15
   0 -23  -1 1.53690 5.68999  14
   0 -23   2-1.20984 5.04548  15
   0 -23   3 23.2774 6.03038  15
   0 -23   4 9.85830 5.92364  15
   0 -23   6 36.1027 7.50941  15
   0 -23   7-0.73511 6.72197  15
   0 -24   2 9.99313 5.65573  15
   0 -24   3-3.92458 5.70053  15
   0 -24   4-2.04118 6.00943  15
   0 -24   5 76.2467 9.07365  15
   1   0 -24-3.97558 7.12518  10
   1   0 -24-11.9208 7.91832  18
   1   0 -23 9.03492 6.48326  18
   1   0 -23 12.0980 7.01567  10
   1   0 -22-5.71821 6.53739  18
   1   0 -22-4.30012 5.82612  10
   1   0 -22-0.60200 4.73571   7
  -1   0  21 3.13471 4.25098  15
   1   0 -21 17.6299 6.45511  10
   1   0 -21 19.4148 5.18586   7
   1   0 -21 20.2606 6.47906  18
   1   0 -20-2.51163 5.20878  15
   1   0 -20 0.63692 5.87321  18
  -1   0  20-1.28582 4.17497  15
   1   0 -20-1.61676 4.06630   7
   1   0 -20-3.20091 5.67952  10
   1   0 -19 4.57672 4.24250   7
  -1   0  19 0.81587 3.87003  15
   1   0 -19 0.47463 4.57209  15
   1   0 -19 4.78500 5.18721  18
   1   0 -18-1.42856 3.93136   7
   1   0 -18 0.89654 2.93227   1
   1   0 -18-4.46104 4.48739  15
  -1   0  18-1.93261 3.80623  15
   1   0 -18 1.41273 2.19298  14
  -1   0  18-1.58476 3.25407  21
   1   0 -18-3.93115 4.89224  18
  -1   0  18-0.63281 3.22672  13
   1   0 -17 235.746 12.4827  14
   1   0 -17 246.866 15.1762  18
   1   0 -17 253.160 12.9996   4
  -1   0  17 228.237 13.7814  15
  -1   0  17 245.488 12.4105  20
  -1   0  17 249.228 13.3868  13
   1   0 -17 259.655 13.3837   1
  -1   0  17 241.910 13.3881  21
   1   0 -17 261.542 14.6924   7
   1   0 -17 263.108 14.6400  15
   1   0 -17 232.932 12.2095  14
   1   0 -16 1.16808 1.89218  14
  -1   0  16-0.18682 1.88565  20
   1   0 -16 1.17064 3.61282  15
  -1   0  16-0.68592 3.06945  15
   1   0 -16-0.27265 2.60576   1
  -1   0  16-0.56874 2.85047  13
   1   0 -16-0.23927 2.60736   4
   1   0 -16-4.39564 4.40932  18
   1   0 -16 2.40035 2.08748  14
  -1   0  16-3.41403 3.03533  21
   1   0 -15 90.5855 6.98926  15
   1   0 -15 86.5827 5.90107   4
   1   0 -15 79.0799 5.36397  14
  -1   0  15 78.7369 6.39395  15
  -1   0  15 79.9554 5.95675  13
  -1   0  15 84.1919 5.34332  20
   1   0 -15 88.7946 6.01576   1
   1   0 -15 92.0814 5.26817  14
  -1   0  15 82.3761 6.06641  21
   1   0 -14 0.23932 2.35711   1
   1   0 -14-0.45484 1.80243  14
  -1   0  14 2.26214 2.54622  13
   1   0 -14 3.37539 3.23871  15
   1   0 -14-1.51965 2.49557   4
  -1   0  14 1.75918 2.62310  21
  -1   0  14 6.59899 2.96472  15
   1   0 -13 3.74486 2.27182   1
   1   0 -13 3.12495 2.87165  15
  -1   0  13 0.46993 2.26564  21
   1   0 -13 4.28151 2.18481   4
  -1   0  13 4.18571 2.54337  15
   1   0 -13 0.71354 1.78186  14
  -1   0  13 4.23170 2.50299  13
  -1   0  13 2.52252 0.83600   9
   1   0 -12 0.80110 1.86200   1
  -1   0  12-0.13669 0.81459   9
  -1   0  12-2.83740 2.42037  21
   1   0 -12 0.39785 1.52033  14
   1   0 -12-2.59567 2.87075  15
  -1   0  12-0.77207 2.29331  15
  -1   0  12-2.18365 2.24191  13
   1   0 -12-1.14647 1.80517   4
   1   0 -11 3.54252 1.40019  14
   1   0 -11 2.10547 2.31001  15
  -1   0  11 3.77712 2.12941  15
  -1   0  11 3.26084 1.64047   3
   1   0 -11 2.48597 1.84959   4
  -1   0  11 4.63381 2.04125  13
  -1   0  11 4.74608 1.00222   9
   1   0 -11 4.71834 1.80215   1
  -1   0  11 5.43992 2.15021  21
  -1   0  10-0.18465 1.89566  13
  -1   0  10 1.87655 1.58695   3
  -1   0  10 0.07179 0.91272   9
   1   0 -10 0.22147 1.20320  14
   1   0 -10-1.42937 2.26809  15
   1   0 -10 0.32799 1.60905   4
   1   0 -10 1.14014 1.52039   1
  -1   0  10-0.18476 1.85201  21
  -1   0  10 0.43023 1.86526  15
  -1   0   9 5315.12 235.023  21
  -1   0   9 5376.37 235.040  13
   1   0  -9 5335.76 234.459  14
   1   0  -9 5165.54 235.446  15
  -1   0   9 5343.46 235.245  15
   1   0  -9 5418.31 234.269   9
  -1   0   9 5259.54 234.192   9
  -1   0   9 5215.58 234.736   3
   1   0  -9 5225.30 234.868   4
   1   0  -9 5408.88 234.827   1
  -1   0   8 0.06789 0.76783   9
   1   0  -8-0.40722 1.25681   4
   1   0  -8 0.07467 0.78436   9
   1   0  -8 1.37493 1.05301   1
  -1   0   8-0.24642 1.21330  22
  -1   0   8-0.12145 1.14281   3
   1   0  -8 0.17007 0.85837  14
  -1   0   8 1.21549 1.45555  15
  -1   0   8 0.75663 1.51689  21
   1   0  -8-1.13815 1.86791  15
  -1   0   8 1.35926 1.38685  13
  -1   0   7 4191.64 180.716  15
  -1   0   7 4107.01 179.963   9
   1   0  -7 3915.56 179.985  14
   1   0  -7 4137.65 180.448   4
  -1   0   7 4066.53 180.328   3
  -1   0   7 4077.86 180.533  21
  -1   0   7 4260.50 180.349  22
  -1   0   7 4169.67 180.553  13
   1   0  -7 4210.45 180.840  15
   1   0  -7 3937.10 180.010   9
  -1   0   6 0.58839 1.04467  21
  -1   0   6 1.20005 1.11277  15
  -1   0   6-0.79405 0.78015  22
  -1   0   6 0.48747 0.92181   3
   1   0  -6-0.85297 1.37999  15
  -1   0   6 0.17977 0.62858   9
   1   0  -6 0.68513 0.53864  14
   1   0  -6 0.77363 0.61740   9
  -1   0   6 0.35221 0.99468  13
  -1   0   5 5977.64 260.076  13
   1   0  -5 6163.64 260.260  15
   1   0  -5 5975.99 259.884  22
  -1   0   5 5973.07 259.692   9
  -1   0   5 5941.45 260.074  21
   1   0  -5 5530.63 259.561  14
  -1   0   5 5842.60 259.928   3
  -1   0   5 6508.84 260.301  15
   1   0  -5 5846.96 259.717   9
   1   0  -4 0.17207 0.44358  22
   1   0  -4 0.04944 0.34216   1
  -1   0   4 0.83698 0.65835  13
  -1   0   4 0.66997 0.63200  21
   1   0  -4 0.21082 0.43092   9
  -1   0   4 0.49947 0.46650   9
  -1   0   4 0.37485 0.66210  15
  -1   0   4 1.31341 0.62696   3
  -1   0   3 17.8049 1.38033  15
   1   0   3 16582.1 729.918  18
  -1   0  -4-0.18285 0.78917  15
   1   0   4-0.25970 0.83380  15
   1   0   4 0.93173 0.57808   4
   1   0   5 8361.59 360.146  15
  -1   0  -5 8279.87 360.230  15
   1   0   5 7851.31 359.701   4
  -1   0  -5 8878.31 360.654  18
  -1   0  -5 8062.95 360.112  14
   1   0   6-0.88225 1.16212  15
  -1   0  -6 0.11908 1.07972  14
  -1   0  -6 1.07408 0.86997   4
  -1   0  -6 0.73757 1.32060  18
  -1   0  -6-0.40671 1.30560  15
   1   0   6-0.30107 1.27437  22
  -1   0  -7 58.5130 4.19969  18
   1   0   7 55.5624 3.76137  22
  -1   0  -7 49.7511 3.48877  14
  -1   0  -7 58.5667 3.21268   4
   1   0   7 48.2155 3.49189  15
  -1   0  -7 57.8833 3.79973  15
  -1   0  -8 0.48646 1.76579  18
  -1   0  -8 1.77769 1.42681  14
  -1   0  -8 0.27695 0.90264  17
   1   0   8-0.18805 1.59213  22
  -1   0  -8 0.10334 1.08213   4
   1   0   8 0.16677 1.38402  15
  -1   0  -8 1.46133 1.62055  15
  -1   0  -9 331.871 16.3817  15
  -1   0  -9 345.134 16.0660  14
   1   0   9 331.871 16.1958  15
  -1   0  -9 325.139 15.4515  17
   1   0   9 315.513 15.5072   3
  -1   0  -9 358.407 17.0038  18
   1   0   9 356.234 16.4453  22
   1   0  10 0.62484 1.91253  15
  -1   0 -10-0.53034 1.61651  14
  -1   0 -10 0.30456 2.38121  18
   1   0  10-0.66880 1.85934  22
   1   0  10 1.82374 1.29253   3
  -1   0 -10 0.70804 1.10551  17
  -1   0 -10-4.16303 2.54253  15
  -1   0 -11 14.8040 3.40932  18
  -1   0 -11 10.8266 2.27870  14
  -1   0 -11 13.0653 2.89229  15
   1   0  11 11.9251 2.59154  15
   1   0  11 12.7413 2.61300  22
   1   0  11 12.1593 1.79069   3
  -1   0 -11 9.43083 1.49217  17
  -1   0 -12-0.28121 2.89669  15
   1   0  12-1.70121 1.66383   3
   1   0  12-1.54452 2.34412  22
  -1   0 -12-1.84446 3.47106  18
   1   0  12-0.20828 2.18081  21
  -1   0 -12 0.73065 1.20953  17
   1   0  12-1.74577 2.48251  15
  -1   0 -12-1.21431 2.27621  14
  -1   0 -13 517.340 24.8300   1
  -1   0 -13 557.865 24.4619  14
  -1   0 -13 470.801 23.3071  17
  -1   0 -13 495.383 25.7710  18
   1   0  13 520.001 24.8436  15
  -1   0 -13 546.733 25.3221  15
   1   0  13 520.278 24.8812  22
   1   0  13 517.445 24.4588  21
   1   0  13 524.255 23.7152   3
   1   0  14 0.28658 1.52879   3
  -1   0 -14 2.17958 3.34894  18
  -1   0 -14-0.22653 2.12301  14
   1   0  14-0.72675 2.44519  21
  -1   0 -14-1.74671 2.58252   1
   1   0  14-0.96541 2.51061  13
  -1   0 -14-1.65984 3.03552  15
   1   0  14 2.03081 2.49190  15
  -1   0 -14 1.60041 2.70392   7
   1   0  14-1.16016 2.58442  22
  -1   0 -15 567.386 29.3265  18
  -1   0 -15 572.301 28.4700  15
   1   0  15 600.470 27.6612  13
   1   0  15 562.409 28.0063  15
   1   0  15 600.092 27.6822  21
  -1   0 -15 598.588 29.5722  10
   1   0  15 562.326 27.9710  22
  -1   0 -15 593.642 29.0785   7
  -1   0 -15 558.720 27.3416  14
  -1   0 -15 575.594 27.9715   1
  -1   0 -16 2.69907 2.70534  14
   1   0  16-1.41530 1.79932  20
   1   0  16 2.73610 2.91018  21
   1   0  16-0.66761 3.48363  15
   1   0  16-1.36727 2.97991  13
  -1   0 -16-2.01704 4.43321  18
  -1   0 -16-0.32814 3.25455   1
   1   0  16-1.27252 3.28776  22
  -1   0 -16-4.62809 4.54140  10
  -1   0 -16-0.92348 3.83159   7
  -1   0 -16-3.45171 4.33707  15
  -1   0 -16-0.15978 0.94969   5
  -1   0 -17 217.779 12.8814  14
  -1   0 -17 245.806 13.2993   1
   1   0  17 236.692 12.7796  13
  -1   0 -17 244.196 14.8180  10
  -1   0 -17 232.538 13.8485  15
   1   0  17 234.767 13.2415  15
  -1   0 -17 238.427 14.4076   7
  -1   0 -17 224.419 12.4060  14
   1   0  17 231.080 12.7909  21
  -1   0 -17 240.053 14.7735  18
   1   0  17 228.484 11.4167  20
   1   0  18 2.41756 3.03985  21
  -1   0 -18-0.86760 4.09794  15
  -1   0 -18-1.05245 3.99444   7
   1   0  18-3.37603 3.52962  15
  -1   0 -18 7.61553 4.95939  10
  -1   0 -18-1.11145 3.24238   1
  -1   0 -18-0.57602 4.75553  18
  -1   0 -18-2.88784 3.10199  14
   1   0  18-0.90678 3.06156  13
  -1   0 -19 4.14031 4.38590  15
  -1   0 -19 3.68342 4.96797  18
  -1   0 -19 7.45799 5.16246  10
  -1   0 -19 3.36349 4.31292   7
   1   0  19 7.52122 3.76125  15
  -1   0 -20-4.76355 4.78747   7
  -1   0 -20 5.92645 5.94496  10
   1   0  20-1.65655 4.33591  15
  -1   0 -20 1.96304 5.80476  18
  -1   0 -21 55.3216 7.33642   7
  -1   0 -21 53.0807 8.18063  10
   1   0  21 49.1704 6.24121  15
  -1   0 -21 51.8887 8.33456  18
  -1   0 -22 2.18684 6.01903  18
  -1   0 -22 10.3108 6.20535  10
  -1   0 -22-2.65984 5.34757   7
  -1   0 -23 26.3454 7.03629  10
  -1   0 -23 38.4832 7.09509   7
  -1   0 -23 27.4928 7.36823  18
  -1   0 -24-6.37134 7.67504  18
   1  -1 -24-1.54203 6.74777  10
   1   1 -23 51.7016 8.75953  10
   1   1 -23 52.3254 8.46054  18
   1  -1 -23 52.5728 8.56360  10
   1  -1 -23 49.9957 8.43720  18
  -1  -1  22 2.48686 4.79240  15
   1  -1 -22-4.84365 5.97357  10
   1   1 -22-8.16446 7.04054  18
   1  -1 -22-3.43618 6.12554  18
   1   1 -22-1.25354 5.12303   7
   1   1 -22-8.15791 6.34152  10
  -1   1  21 24.8120 5.37056  15
   1  -1 -21 30.1517 6.62512  10
   1   1 -21 26.7085 6.81215  18
   1  -1 -21 34.3400 7.39752  18
   1  -1 -21 29.0110 5.55804   7
   1   1 -21 26.8359 6.07143   7
  -1  -1  21 34.2762 5.82704  15
   1   1 -21 28.1088 6.96202  10
   1   1 -20 3.97368 5.76922  18
   1   1 -20 1.12691 4.40536   7
   1  -1 -20 0.51770 4.29590   7
   1  -1 -20 1.22122 5.48879  18
   1   1 -20-3.15099 5.46284  15
  -1   1  20 0.40185 4.16656  15
  -1  -1  20-2.27903 4.40625  15
   1  -1 -20 0.61753 5.37942  10
   1  -1 -19 83.2979 8.44694  18
  -1  -1  19 78.6575 6.89217  21
   1   1 -19 79.3133 8.64917  18
   1  -1 -19 84.1092 7.65872   7
   1  -1 -19 81.6878 7.69627  15
   1   1 -19 94.0765 8.09638   7
   1  -1 -19 82.3519 8.27333  10
   1   1 -19 88.3683 8.24896  15
  -1  -1  19 78.6118 6.66892  13
  -1  -1  19 79.0605 7.35657  15
  -1   1  19 82.8062 7.12030  15
   1   1 -18 0.88100 2.35713  14
  -1   1  18-1.45049 3.53173  15
  -1  -1  18-1.23044 4.28028  15
   1   1 -18 0.30833 2.85469   1
   1   1 -18-3.51405 4.49948  18
  -1  -1  18-0.68471 3.40762  13
   1  -1 -18 0.75385 2.04763  14
   1   1 -18-0.46889 4.46412  15
  -1  -1  18 2.39763 3.48105  21
   1  -1 -18 4.66150 4.00314  15
   1  -1 -18 4.09923 3.76021   7
   1  -1 -18-1.77570 2.87171   1
  -1   1  18 1.16225 2.87155  13
   1  -1 -18-1.07451 4.50346  18
  -1   1  17 114.108 6.38861  20
  -1  -1  17 123.554 8.02168  21
  -1  -1  17 119.006 8.37464  15
  -1   1  17 110.011 7.36517  13
  -1   1  17 107.269 7.90078  15
   1  -1 -17 122.539 8.65799  15
   1  -1 -17 111.589 8.37062   7
  -1  -1  17 115.668 6.86483  20
   1  -1 -17 106.196 9.14156  18
   1   1 -17 98.7962 6.47841  14
   1   1 -17 125.735 9.06612  15
   1  -1 -17 110.802 6.41547  14
   1   1 -17 112.682 9.52125  18
   1   1 -17 99.5813 6.77022  14
   1  -1 -17 118.053 6.92948   4
   1   1 -17 107.238 7.37443   1
  -1  -1  17 107.243 7.68364  13
   1   1 -17 116.862 7.48837   4
   1  -1 -17 118.354 7.49975   1
   1  -1 -17 101.958 6.54916  14
   1  -1 -16-0.18818 1.85298  14
  -1  -1  16 0.30920 3.02257  13
   1  -1 -16-3.25678 4.36022  18
   1  -1 -16-0.53026 2.49463   1
   1  -1 -16 1.98074 3.13268   7
   1   1 -16-2.04392 4.36800  18
   1  -1 -16-0.21114 2.47782   4
  -1  -1  16-2.56341 3.39049  15
   1  -1 -16-2.59288 3.84055  15
  -1   1  16 2.89205 3.03549  15
   1   1 -16 1.60566 1.99519  14
   1   1 -16 2.77856 2.72611   1
  -1   1  16-0.52056 2.76834  13
   1   1 -16-0.53621 2.70614   4
  -1  -1  16-1.54535 3.15175  21
   1  -1 -16 0.15906 1.69701  14
  -1   1  16 0.26142 2.82333  21
  -1   1  16 0.32464 1.75302  20
   1   1 -16-3.71548 4.10909  15
   1  -1 -15 22.7466 2.88812  14
   1  -1 -15 32.8221 4.78648  18
  -1   1  15 23.5747 2.56050  20
   1   1 -15 21.2449 3.28253   1
  -1  -1  15 22.6455 3.85844  15
  -1   1  15 27.4351 3.49318  13
   1   1 -15 28.0748 4.65072  15
  -1   1  15 20.7398 3.52027  15
  -1   1  15 27.2368 3.49255  21
   1  -1 -15 30.8309 4.26546   7
   1  -1 -15 28.5539 3.18084   4
   1  -1 -15 18.8241 3.18477   1
   1   1 -15 22.1959 2.68303  14
   1  -1 -15 24.7471 2.65318  14
   1  -1 -15 33.7774 4.39915  15
  -1  -1  15 22.7720 3.59920  13
  -1  -1  15 21.1811 3.06561   3
   1   1 -15 24.9746 3.71827   4
  -1  -1  15 27.4313 3.82354  21
  -1   1  14 25.6706 3.29371  21
   1   1 -14 26.1530 3.62335   4
  -1   1  14 33.8960 3.54501  13
   1  -1 -14 29.7642 4.04321   7
   1  -1 -14 34.7531 4.46655  15
  -1   1  14 33.6661 3.89964  15
  -1  -1  14 31.4713 3.89772  21
  -1  -1  14 30.1297 4.10144  15
   1   1 -14 31.9171 3.01504  14
   1   1 -14 35.0785 4.61781  15
   1  -1 -14 29.4610 2.87040  14
   1  -1 -14 36.2756 3.50441   1
  -1  -1  14 32.0441 3.31691   3
   1  -1 -14 32.9338 3.37412   4
   1  -1 -14 26.3070 3.02297  14
  -1   1  14 30.7608 2.83802  20
  -1  -1  14 28.4996 3.82727  13
   1   1 -14 39.8486 3.75804   1
  -1  -1  13 984.636 47.5504  15
   1  -1 -13 1056.58 47.6477  15
   1   1 -13 1059.83 46.4051  14
   1  -1 -13 1047.77 46.8544   1
  -1   1  13 1048.80 46.3227  20
  -1  -1  13 1033.36 47.2637  21
  -1   1  13 1025.31 46.8824  13
   1  -1 -13 1052.08 46.6166   4
  -1   1  13 995.207 47.2611  15
   1  -1 -13 1043.01 46.2958  14
   1  -1 -13 1034.81 46.4957  14
  -1  -1  13 945.562 45.7727   9
   1   1 -13 1061.83 47.0680   1
   1   1 -13 1052.94 47.0419   4
  -1  -1  13 1014.95 46.7752   3
  -1  -1  13 1005.72 47.1965  13
  -1   1  13 1038.88 46.9157  21
   1   1 -13 1057.72 47.9544  15
  -1  -1  12 14.8611 2.87682  15
  -1  -1  12 16.6700 2.42196   3
  -1   1  12 13.5890 1.94643  20
   1   1 -12 16.2147 3.14568  15
   1   1 -12 15.4932 2.63262   4
   1   1 -12 11.4692 2.35022   1
  -1   1  12 7.91532 2.51333  15
  -1   1  12 11.2870 2.38614  13
   1  -1 -12 14.5425 1.85280  14
  -1  -1  12 12.4182 2.59715  21
   1   1 -12 11.2597 1.93962  14
   1  -1 -12 11.8798 3.04258  15
  -1  -1  12 10.5702 1.51679   9
  -1  -1  12 14.5325 2.68195  13
   1  -1 -12 12.3761 1.95671  14
  -1   1  12 7.52722 2.31061  21
   1  -1 -12 11.7797 2.15206   4
   1  -1 -11 106.899 6.27177  14
   1  -1 -11 113.073 6.39892   4
   1   1 -11 132.160 6.87557   1
  -1   1  11 107.187 6.83489  15
  -1   1  11 119.993 6.22025  20
   1   1 -11 122.087 6.26069  14
  -1   1  11 124.005 6.48897  22
   1   1 -11 113.880 6.77537   4
  -1  -1  11 118.539 7.06117  21
  -1   1  11 123.610 6.73026  21
   1   1 -11 124.689 7.63574  15
  -1  -1  11 125.560 7.30168  15
  -1  -1  11 102.611 5.82836   9
  -1  -1  11 111.777 6.93576  13
  -1   1  11 117.018 6.65628  13
  -1  -1  11 119.702 6.63902   3
   1  -1 -11 108.302 6.04380  14
   1  -1 -11 120.754 7.20001  15
  -1  -1  10 38.8680 3.13673   3
  -1  -1  10 30.3499 3.18190  13
  -1  -1  10 38.8617 3.56107  15
  -1   1  10 34.2509 3.04394  21
   1   1 -10 39.3662 2.70728  14
   1  -1 -10 39.0248 3.65158  15
  -1   1  10 34.9786 2.64727  20
   1  -1 -10 34.3321 2.91865   4
  -1   1  10 35.0856 3.22241  15
   1  -1 -10 35.5457 2.73116  14
  -1  -1  10 37.4298 3.40585  21
   1   1 -10 33.4260 3.20075   4
   1   1 -10 33.1388 3.85268  15
  -1   1  10 34.4159 3.05342  13
  -1  -1  10 30.8327 2.41543   9
   1  -1 -10 38.0917 2.16468   9
  -1   1  10 30.1217 2.68462  22
   1   1 -10 37.6613 3.10177   1
   1  -1 -10 32.2191 2.50202  14
   1   1  -9 15.1867 2.10342   1
  -1   1   9 13.5045 1.93323  13
  -1   1   9 14.0141 2.07228  15
   1   1  -9 13.9217 2.67239  15
   1   1  -9 13.3169 2.12533   4
  -1   1   9 12.8974 1.74503  22
  -1   1   9 9.95357 1.13242   9
   1  -1  -9 11.7504 1.17896   9
   1   1  -9 8.30764 1.58516  14
  -1  -1   9 9.31536 2.25290  15
   1  -1  -9 10.3160 1.49811  14
  -1  -1   9 16.4171 2.06191   3
  -1  -1   9 11.3274 1.45307   9
  -1   1   9 14.2117 1.57027  20
  -1   1   9 10.6572 1.92975  21
   1  -1  -9 7.64537 1.75072   4
   1  -1  -9 9.66787 2.29402  15
  -1  -1   9 13.2666 2.28845  21
  -1  -1   9 13.2052 2.16908  13
   1  -1  -9 10.3664 1.58024  14
   1   1  -8 121.040 5.93628   1
   1   1  -8 108.733 5.99510   4
  -1  -1   8 101.132 5.88259   3
  -1   1   8 113.622 6.08460  15
  -1   1   8 105.872 5.82841  13
   1   1  -8 107.101 6.45272  15
   1  -1  -8 111.698 6.26836  15
  -1   1   8 111.370 5.86947  21
  -1  -1   8 105.356 6.10677  21
  -1   1   8 107.264 5.51406  20
   1  -1  -8 103.937 5.55874  14
   1   1  -8 106.568 5.51119  14
  -1   1   8 107.265 5.57944  22
   1   1  -8 111.930 6.10910  22
   1  -1  -8 105.403 5.38052  14
  -1   1   8 104.825 5.19387   9
  -1  -1   8 110.335 5.42865   9
  -1  -1   8 109.963 6.35370  15
   1  -1  -8 94.4681 5.20419   9
   1   1  -7 348.392 15.6501   1
   1   1  -7 330.454 15.3071  14
  -1   1   7 334.568 15.1083   9
   1   1  -7 309.251 15.7649   4
   1   1  -7 349.870 16.2300  15
  -1  -1   7 350.305 15.3279   9
   1   1  -7 342.211 15.3683   9
  -1   1   7 343.188 15.8063  15
  -1   1   7 328.571 15.6187  13
  -1  -1   7 334.634 16.0596  15
  -1   1   7 318.782 15.3343  20
  -1  -1   7 325.202 15.8839  21
  -1  -1   7 339.810 15.7335   3
   1  -1  -7 345.437 15.9218  15
  -1   1   7 332.475 15.6476  21
  -1   1   7 296.303 15.3167  22
   1   1  -7 349.965 15.8396  22
   1  -1  -7 332.135 15.1448   9
   1  -1  -7 329.943 15.3620  14
  -1   1   6 78.7149 4.26159  22
  -1   1   6 84.9138 4.32125  20
   1  -1  -6 90.4823 4.77636  15
   1   1  -6 83.1210 4.74854   4
  -1  -1   6 79.5589 4.19986  14
   1   1  -6 74.6825 4.25960   9
   1   1  -6 79.9071 4.22178  14
   1  -1  -6 81.6162 4.42501   3
   1   1  -6 81.8419 4.48632   1
   1  -1  -6 84.5483 4.28128  14
  -1  -1   6 87.3215 4.91519  15
  -1   1   6 87.3540 4.52807  13
   1   1  -6 84.4385 4.67104  22
  -1  -1   6 87.8630 4.83857  21
  -1   1   6 87.6371 4.69279  15
  -1  -1   6 81.5416 4.60499   3
   1  -1  -6 81.1738 4.14348   9
   1   1  -6 90.7711 5.10109  15
  -1   1   6 89.4197 4.55106  21
  -1  -1   6 83.8398 4.28969   9
  -1   1   6 85.2448 4.13265   9
  -1  -1   5 374.649 17.2894  14
  -1   1   5 395.595 17.4510  20
  -1  -1   5 388.218 17.8783  21
   1  -1  -5 392.402 17.5234   3
   1  -1  -5 373.192 17.3012   9
   1  -1  -5 393.529 17.3247  14
  -1   1   5 351.071 17.2688  22
  -1  -1   5 393.752 17.7466   3
  -1   1   5 388.693 17.2830   9
   1   1  -5 367.347 17.7367   4
   1   1  -5 378.699 17.4907   1
  -1  -1   5 394.055 17.4414   9
   1   1  -5 385.154 17.4623   9
  -1   1   5 412.115 17.7665  15
   1  -1  -5 389.309 17.7261  15
  -1   1   5 394.076 17.5863  21
   1  -1  -5 365.627 17.6066  21
   1   1  -5 373.948 18.0103  15
   1   1  -5 384.004 17.7002  22
  -1  -1   5 374.147 17.9513  15
   1   1  -5 379.324 17.3042  14
  -1   1   5 405.363 17.5985  13
   1   1  -4 158.028 7.48417  14
   1   1  -4 151.960 7.63457   9
   1   1  -4 155.943 7.61708   1
  -1   1   4 172.372 7.64341  20
  -1   1   4 158.843 7.85539  15
   1   1  -4 175.645 7.83299  22
   1  -1  -4 160.793 7.54191   9
   1  -1  -4 159.501 7.42627  12
   1  -1  -4 147.560 7.66596   3
  -1   1   4 163.652 7.52525   9
  -1  -1   4 178.885 7.70631   9
  -1  -1   4 148.365 7.90571  21
  -1   1   4 175.567 7.77502  13
  -1  -1   4 167.649 8.10271  15
  -1  -1   4 162.821 7.62718   1
  -1  -1   3 187.428 8.97553  15
  -1  -1   3 186.608 8.90156  21
   1   1   3 4058.90 177.436   7
  -1   1  -3 3867.68 177.278  14
   1   1   3 4141.59 177.009  15
   1  -1   3 3920.74 177.172   4
   1  -1   3 4033.44 177.515  22
   1  -1   3 3786.20 177.388  15
  -1   1  -3 3990.37 177.146  17
   1   1   3 4105.27 177.453  10
   1   1   3 4209.48 177.372  18
   1  -1   4 8667.95 373.351  14
  -1  -1  -4 8151.08 373.555   7
  -1  -1  -4 8724.43 373.684  10
  -1   1  -4 7827.94 373.328  14
  -1   1  -4 8318.06 373.152  17
  -1  -1  -4 8843.40 373.568  18
   1  -1   4 8657.35 373.510  15
  -1  -1  -4 8524.04 373.158  15
   1  -1   4 8182.48 373.185   4
   1  -1   4 9099.53 373.683  22
   1   1   4 8606.37 373.117  15
  -1   1  -5 862.290 39.4679  14
   1   1   5 863.770 39.2304  15
  -1   1  -5 953.229 40.0842  18
  -1  -1  -5 891.906 39.8543  10
  -1  -1  -5 914.411 39.7672  18
  -1   1  -5 843.060 39.6901  15
   1  -1   5 937.070 39.8138  22
  -1  -1  -5 859.629 39.7313   7
   1  -1   5 832.309 39.2170   4
   1  -1   5 881.465 39.6279  15
  -1  -1  -5 878.693 39.3152  15
  -1   1  -5 875.932 39.1779  17
  -1  -1  -6 28.7673 2.52421  18
   1  -1   6 21.1443 1.93469   4
  -1  -1  -6 19.9115 2.30188   7
   1   1   6 24.0103 1.50308   3
  -1   1  -6 29.2109 2.77670  18
  -1  -1  -6 23.2524 1.43063  12
  -1   1  -6 28.6808 1.90337  17
  -1   1  -6 24.5386 2.48786  15
  -1   1  -6 28.6064 2.27022  14
  -1  -1  -6 24.1911 2.21578  15
   1   1   6 27.7961 2.05204  15
  -1  -1  -6 27.9645 1.55548   4
   1  -1   6 28.5403 2.41937  15
   1  -1   6 25.8311 2.38962  22
   1  -1   7 332.788 16.1635   4
  -1  -1  -7 362.075 16.9592  18
   1  -1   7 350.500 15.7082   9
  -1   1  -7 343.370 16.4204  14
  -1   1  -7 344.355 16.0310  17
   1   1   7 331.599 15.7092   3
   1  -1   7 386.321 16.9092  22
  -1   1  -7 373.932 17.3082  18
  -1   1  -7 349.916 16.8364  15
  -1  -1  -7 349.810 16.4551  15
   1   1   7 343.193 16.3210  15
  -1  -1  -7 346.025 16.8760   7
   1  -1   7 338.945 16.6524  15
  -1  -1  -7 354.021 15.7763   4
  -1   1  -8 542.636 26.0135  15
  -1   1  -8 597.746 26.6000  18
   1  -1   8 548.406 24.7526   9
  -1  -1  -8 556.690 26.1617   7
  -1  -1  -8 555.619 25.6860  15
  -1  -1  -8 559.924 24.9309   4
   1  -1   8 572.986 26.0212  22
  -1   1  -8 550.567 25.5921  14
  -1   1  -8 556.244 25.1341  17
   1  -1   8 550.575 25.9238  15
  -1  -1  -8 598.958 26.3822  18
   1   1   8 533.454 24.8439   3
   1   1   8 533.872 25.5261  15
   1  -1   9 147.175 8.25588  22
   1   1   9 139.343 7.54395  21
   1   1   9 157.544 8.16183  22
  -1   1  -9 172.996 9.09471  18
   1  -1   9 137.632 6.83653   9
  -1   1  -9 151.134 8.38366  15
  -1  -1  -9 143.292 7.99999  15
  -1  -1  -9 148.729 8.46357   7
  -1  -1  -9 153.980 8.61988  18
   1   1   9 135.298 7.72689  15
   1   1   9 146.029 7.04088   3
   1  -1   9 151.001 8.18109  15
  -1   1  -9 145.221 7.86082  14
  -1   1  -9 153.522 7.35716  17
  -1  -1  -9 145.986 7.78890  14
   1   1  10 3.47683 1.54986  21
   1   1  10 4.40782 1.14337   3
  -1   1 -10 0.64528 2.67912  18
  -1  -1 -10 1.43778 2.49526  18
  -1  -1 -10 0.20984 2.34874  15
  -1   1 -10 2.79518 2.38346  15
  -1  -1 -10 0.35140 1.65612  14
   1  -1  10 2.54353 1.97908  15
   1   1  10 1.70089 2.00292  22
  -1   1 -10-0.67080 2.04697   1
  -1   1 -10 1.28268 1.76077  14
   1   1  10 0.18450 1.65417  15
  -1   1 -10 3.47587 1.20815  17
   1  -1  10 2.60381 0.64423   9
   1  -1  10 2.37419 2.05132  22
  -1  -1 -10 1.38374 2.12840   7
  -1   1 -11 373.646 17.5172  14
  -1  -1 -11 384.844 17.9598  15
   1   1  11 368.961 17.2891  13
  -1   1 -11 396.649 19.0469  18
  -1   1 -11 365.460 18.2725  15
   1  -1  11 315.479 16.1617   9
   1   1  11 359.901 17.2755  21
  -1  -1 -11 362.099 18.5677  18
   1  -1  11 370.027 18.0162  15
  -1  -1 -11 381.524 17.5220  14
   1  -1  11 371.430 18.0589  22
   1   1  11 368.304 17.6253  15
   1   1  11 396.662 17.9344  22
  -1   1 -11 398.745 18.0537   1
  -1  -1 -11 386.796 18.6099   7
  -1   1 -11 369.978 16.7895  17
   1  -1  11 396.957 17.2582   3
   1  -1  12 168.857 9.53982  22
   1   1  12 162.667 8.80519  13
  -1  -1 -12 167.556 9.57778  15
  -1  -1 -12 159.324 8.92069  14
  -1   1 -12 169.680 9.92304  15
   1  -1  12 153.196 9.39889  15
  -1  -1 -12 156.550 10.0525  18
  -1   1 -12 164.818 9.05455  14
  -1   1 -12 193.403 9.74222   1
  -1   1 -12 179.241 10.6389  18
  -1  -1 -12 167.498 9.82708   7
   1   1  12 171.105 9.38214  22
   1   1  12 163.691 8.82319  21
  -1  -1 -12 168.368 10.2630  10
   1  -1  12 170.669 8.70334   3
  -1  -1 -12 146.546 8.03657  17
   1   1  12 156.406 9.11574  15
  -1  -1 -13 153.857 8.18809  17
  -1  -1 -13 153.182 9.02429  14
  -1   1 -13 196.566 10.0370   1
   1  -1  13 188.933 8.98250   3
   1  -1  13 183.658 9.99984  15
  -1   1 -13 180.515 11.0686  18
  -1  -1 -13 176.489 10.5804  18
   1   1  13 177.785 9.62258  22
   1   1  13 168.267 8.20475  20
   1  -1  13 159.523 9.43964  21
  -1   1 -13 164.652 10.0999  15
   1  -1  13 159.071 9.75420  22
  -1  -1 -13 174.860 10.6714  10
  -1   1 -13 163.702 9.30604  14
   1   1  13 170.264 9.10104  21
   1   1  13 157.383 9.35829  15
  -1  -1 -13 165.534 9.91935  15
  -1  -1 -13 182.961 10.3754   7
   1   1  13 164.164 9.08583  13
  -1   1 -13 158.880 8.27268   6
  -1  -1 -14 135.104 9.03529  18
  -1  -1 -14 123.178 6.56746   5
  -1  -1 -14 137.840 9.23167  10
  -1   1 -14 114.400 6.39424   6
  -1   1 -14 135.440 7.57936  14
   1   1  14 124.796 6.41294  20
   1   1  14 127.122 7.87130  22
   1   1  14 128.208 7.40529  21
   1  -1  14 121.173 7.81889  21
  -1  -1 -14 150.450 8.93259   7
  -1  -1 -14 114.614 6.31350  17
  -1  -1 -14 117.652 8.15870  15
   1  -1  14 119.343 7.06271   3
  -1  -1 -14 134.441 7.49697  14
  -1   1 -14 134.640 9.30770  18
  -1   1 -14 134.880 8.19608   1
   1   1  14 134.375 7.47776  13
   1  -1  14 131.021 8.14698  22
   1   1  14 135.216 7.91222  15
   1  -1  14 133.846 8.25986  15
  -1   1 -14 127.385 8.71137  15
   1  -1  15 1.46700 1.98049   3
  -1   1 -15 0.38174 3.60614  15
   1   1  15 0.28764 2.72787  15
  -1  -1 -15 1.39630 3.44568  10
   1  -1  15 3.12393 2.84674  13
   1   1  15 0.84195 1.18699  20
  -1  -1 -15-0.46758 2.51731  14
   1  -1  15 0.33790 3.03747  15
  -1  -1 -15-2.60714 2.83180  14
   1   1  15 0.57876 2.80799  22
  -1  -1 -15 2.99627 3.24246  15
  -1   1 -15-2.65957 2.71155  14
  -1  -1 -15-0.88136 1.35735   5
  -1   1 -15-1.46933 3.82934  18
   1   1  15 1.37897 2.51190  13
  -1   1 -15 0.64482 3.08141   1
   1   1  15 2.29682 2.51030  21
  -1  -1 -15 3.14178 3.72442  18
  -1  -1 -15 0.41753 3.32035   7
   1  -1  15 0.32128 3.01102  22
   1  -1  15 3.99239 2.93741  21
  -1  -1 -16 4.98613 4.15882  10
   1   1  16 1.81150 3.04778  22
  -1   1 -16-1.05203 4.64564  18
  -1  -1 -16 2.57037 3.20965   1
  -1  -1 -16 1.19286 2.80630  14
   1  -1  16 2.42618 2.11675   3
   1  -1  16-1.81330 3.21469  21
  -1  -1 -16 0.99203 0.97369  16
  -1   1 -16 1.63017 3.93995  15
   1   1  16 1.46439 2.74515  21
   1  -1  16 2.71182 2.99945  13
  -1  -1 -16 1.89096 1.05004   5
  -1   1 -16 2.06127 3.30884   1
   1   1  16-1.55056 1.34593  20
  -1   1 -16 1.25608 2.72164  14
   1  -1  16 3.94930 3.45793  15
  -1  -1 -16 4.34341 4.41314  18
  -1  -1 -16 0.89627 3.75670   7
  -1  -1 -16 0.97220 2.56937  14
   1   1  16 1.22062 2.77615  13
   1   1  16 0.92537 2.94838  15
  -1  -1 -16 2.50908 3.58064  15
  -1  -1 -17 90.3219 7.37262  15
   1  -1  17 85.2439 6.91888  15
  -1   1 -17 85.6914 7.59152   7
  -1  -1 -17 80.1964 7.93153  18
  -1   1 -17 78.2804 6.60054   1
   1   1  17 84.6860 5.88663  13
  -1  -1 -17 67.3257 6.10849  14
  -1  -1 -17 69.9658 7.01306   7
  -1   1 -17 76.7852 5.82841  14
  -1   1 -17 81.5522 7.64328  15
   1   1  17 75.2779 6.24755  22
   1  -1  17 65.9606 6.10375  13
   1   1  17 80.3666 6.35028  15
   1   1  17 90.3735 6.08225  21
   1  -1  17 76.8550 6.35992  21
  -1  -1 -17 77.6568 6.32038   1
  -1   1 -17 86.6933 8.14493  10
  -1   1 -17 70.2909 7.91372  18
  -1  -1 -17 70.5323 5.82080  14
  -1  -1 -17 76.1199 7.61162  10
  -1   1 -18 23.3883 4.97436   7
  -1  -1 -18 7.81815 3.12529  14
  -1  -1 -18 11.1131 4.84028  18
  -1  -1 -18 13.3054 4.62350   7
   1   1  18 7.28369 3.78574  15
   1  -1  18 9.99443 3.49648  13
  -1   1 -18 4.11438 3.16952   1
  -1  -1 -18 7.95973 4.95161  10
  -1  -1 -18 17.1280 4.34886  15
  -1   1 -18 19.7702 5.76648  18
   1  -1  18 11.6925 3.93975  15
  -1  -1 -18 9.66105 3.73896   1
  -1   1 -18 13.3725 4.81910  15
   1  -1  18 9.99475 3.69187  21
  -1   1 -18 9.06252 5.13578  10
  -1  -1 -19 1.80819 4.84597  10
   1  -1  19-6.79648 4.41863  15
  -1   1 -19 5.36738 4.90811  15
   1   1  19 1.09558 3.79880  15
  -1   1 -19 4.64932 3.42164   1
  -1  -1 -19-0.54457 4.15869   7
  -1   1 -19-3.82306 5.44678  18
  -1  -1 -19-1.77736 5.20852  18
  -1   1 -19-4.63411 4.92786   7
  -1   1 -19 6.42089 5.59333  10
   1   1  20-6.10920 3.90684  15
  -1  -1 -20 5.12244 5.65476  10
  -1   1 -20 3.39429 5.21536  10
  -1  -1 -20 2.89255 4.52311   7
  -1   1 -20 0.67895 6.04979  18
  -1   1 -20-1.22747 5.06679   7
   1  -1  20 0.44440 3.99478  15
  -1  -1 -20-2.51451 5.79631  18
  -1   1 -21 140.947 11.3490   7
  -1  -1 -21 155.079 11.4966   7
  -1   1 -21 139.319 12.4182  18
   1  -1  21 140.224 10.2637  15
  -1  -1 -21 139.660 11.8707  18
  -1   1 -21 120.737 11.6254  10
  -1  -1 -21 160.584 12.3110  10
  -1  -1 -22 20.7030 6.76417  10
  -1   1 -22 16.6540 6.93871  18
  -1  -1 -22 11.1778 6.46415  18
  -1   1 -22 16.6682 6.76807  10
  -1   1 -22 23.2761 6.20511   7
  -1  -1 -22 19.3823 5.91174   7
  -1   1 -23 0.79826 6.79340  10
  -1   1 -23-2.87739 6.06269   7
  -1  -1 -23-3.65685 7.12547  18
  -1   1 -23-10.3312 7.17699  18
  -1  -1 -23-4.51776 6.65220  10
   1   2 -23 4.86517 7.20714  18
   1   2 -23 17.7762 7.70571  10
   1  -2 -23 9.18250 6.44728  10
   1   2 -22 4.57495 5.23500   7
   1   2 -22 8.43711 6.03901  10
   1   2 -22 8.46536 6.39335  18
   1  -2 -22 3.29423 5.66731  18
   1  -2 -22 6.00660 5.65831  10
  -1  -2  22 11.0353 5.05083  15
   1  -2 -21 35.9555 6.66478  10
   1   2 -21 30.4886 6.47267   7
   1  -2 -21 22.1695 5.57857   7
   1  -2 -21 22.3196 6.51278  18
   1   2 -21 25.5091 7.47367  18
  -1  -2  21 25.2473 5.52860  15
  -1  -2  20 39.0809 6.01312  15
   1  -2 -20 53.2247 7.36470  18
   1   2 -20 37.1363 7.57938  18
   1  -2 -20 39.8290 6.74479  10
   1  -2 -20 53.8477 6.37655   7
  -1   2  20 32.1452 5.07558  15
  -1  -2  19 1.54533 4.03221  21
  -1  -2  19-2.75661 4.65376  15
   1   2 -19-1.29768 5.43916  18
   1  -2 -19 5.13578 4.42339  15
   1  -2 -19 2.80952 4.11711   7
  -1   2  19-0.71319 3.38235  15
   1  -2 -19 6.58690 5.28666  18
   1  -2 -19 0.55890 4.93626  10
   1   2 -19 7.81295 5.38318  15
  -1  -2  19 0.38628 3.64953  13
   1  -2 -18 9.64319 4.15149   7
   1  -2 -18 7.83271 4.78427  10
   1  -2 -18 5.82193 2.25624  14
   1  -2 -18 8.44487 4.20740  15
  -1  -2  18 5.54035 3.81634  21
  -1  -2  18 5.66868 4.45678  15
   1   2 -18 4.26345 5.36298  18
   1  -2 -18 2.56288 4.71623  18
  -1   2  18 11.4818 3.71380  15
  -1  -2  18 7.02057 3.89251  13
   1   2 -18 6.39286 5.00676  15
   1  -2 -17 181.221 9.60889  14
  -1   2  17 181.594 10.9784  15
   1  -2 -17 185.252 11.5527  15
   1  -2 -17 185.263 9.80319  14
   1   2 -17 203.340 12.6074  15
   1   2 -17 179.553 9.92175  14
   1  -2 -17 199.329 11.7812   7
   1  -2 -17 184.839 10.5610   1
   1  -2 -17 190.004 12.4333  18
   1  -2 -17 191.718 9.87929   4
   1   2 -17 187.818 10.8026   1
   1   2 -17 170.017 12.6612  18
  -1  -2  17 173.656 10.4462   3
  -1  -2  17 207.921 12.0321  15
  -1  -2  17 201.337 11.4825  13
   1   2 -17 181.344 10.8670   4
  -1  -2  17 185.072 11.2893  21
  -1  -2  16 12.7927 3.77989  15
  -1  -2  16 12.7472 2.99156   3
   1  -2 -16 19.6677 2.48999  14
   1   2 -16 15.7028 2.70083  14
  -1  -2  16 18.9721 3.67865  13
  -1   2  16 14.2246 2.17252  20
   1   2 -16 21.3476 3.80479   4
   1  -2 -16 19.8491 3.12776   1
   1  -2 -16 16.9397 2.35743  14
  -1  -2  16 13.1879 1.60475   9
  -1  -2  16 12.3168 3.50571  21
   1  -2 -16 15.9874 4.28147  18
   1   2 -16 19.1002 4.79204  15
   1   2 -16 16.2018 3.32289   1
   1  -2 -16 12.1161 2.60710   4
   1  -2 -16 16.1271 3.91273  15
   1  -2 -16 23.9566 3.97453   7
  -1   2  16 7.78695 3.42589  15
  -1   2  15 220.131 11.2494  20
  -1   2  15 222.716 12.0023  13
  -1  -2  15 239.991 12.9526  13
   1  -2 -15 225.564 12.1096   1
  -1   2  15 233.804 12.6366  15
   1   2 -15 251.272 12.6286   1
  -1  -2  15 230.858 12.2708   3
  -1  -2  15 234.384 12.9254  21
  -1  -2  15 238.562 13.2536  15
  -1  -2  15 221.377 10.9760   9
   1  -2 -15 234.158 11.7220   4
   1   2 -15 238.471 12.6880   4
   1  -2 -15 222.224 11.4305  14
   1  -2 -15 230.885 11.6757  14
   1  -2 -15 247.698 13.1953   7
   1   2 -15 248.775 13.7762  15
   1  -2 -15 241.620 13.6841  18
   1   2 -15 226.110 11.7297  14
   1  -2 -15 229.613 12.9602  15
   1   2 -14 98.9414 6.96878   4
   1   2 -14 93.6956 6.57478   1
  -1  -2  14 102.419 5.53841   9
  -1   2  14 105.747 5.72419  20
   1  -2 -14 107.280 6.09192   4
   1  -2 -14 90.4280 5.77062  14
   1   2 -14 114.314 7.97882  15
  -1  -2  14 97.4743 7.11449  21
  -1   2  14 102.552 6.36647  13
   1  -2 -14 104.052 7.16474  15
   1  -2 -14 106.326 7.81186  18
  -1  -2  14 103.675 6.66298   3
   1  -2 -14 98.4585 7.10562   7
  -1   2  14 97.5414 6.67459  15
  -1  -2  14 100.587 7.40445  15
  -1  -2  14 114.969 7.27059  13
   1  -2 -14 100.653 6.02049  14
   1   2 -14 114.232 6.21986  14
   1   2 -13 110.277 7.19573   4
  -1   2  13 104.802 6.05543  20
   1  -2 -13 115.755 7.57688  15
   1  -2 -13 107.583 6.19382  14
  -1  -2  13 112.677 7.68460  15
  -1  -2  13 122.847 6.11024   9
   1  -2 -13 120.637 6.50716  14
   1  -2 -13 115.474 6.44195   4
  -1  -2  13 110.752 6.94402   3
   1   2 -13 118.520 7.06521   1
  -1   2  13 111.609 7.12883  15
  -1  -2  13 116.027 7.43200  13
   1  -2 -13 109.190 7.41960   7
  -1   2  13 112.509 6.51452  22
  -1  -2  13 115.634 7.43294  21
   1   2 -13 109.074 7.88549  15
   1   2 -13 112.135 6.48766  14
  -1   2  13 116.039 6.73163  13
  -1  -2  12 342.174 17.8726  13
   1  -2 -12 353.909 17.9160  15
  -1  -2  12 359.572 16.7925   9
  -1   2  12 371.110 17.3673  13
   1   2 -12 352.830 18.5376  15
   1  -2 -12 338.231 16.8345  14
  -1   2  12 359.068 16.8164  20
   1  -2 -12 368.905 17.0759   4
  -1  -2  12 356.559 18.2640  15
   1   2 -12 377.396 17.1737  14
  -1  -2  12 362.016 17.6808   3
   1  -2 -12 370.813 17.1083  14
   1   2 -12 351.394 17.6166   1
  -1   2  12 348.563 17.6682  15
  -1  -2  12 341.964 17.8897  21
   1   2 -12 358.677 17.8300   4
  -1   2  12 364.513 17.0889  22
   1  -2 -12 380.030 18.1880   7
  -1  -2  11 480.005 23.7277  15
   1   2 -11 540.750 24.2152  15
   1  -2 -11 512.222 23.4500  15
   1  -2 -11 522.239 23.5775   7
   1  -2 -11 475.333 21.8941   9
   1  -2 -11 519.159 22.7023  14
   1  -2 -11 418.265 21.7953   6
  -1   2  11 494.482 22.4155  20
  -1   2  11 507.222 23.2432  15
   1   2 -11 511.345 22.7069  14
  -1   2  11 509.082 22.8698  13
  -1  -2  11 482.263 23.4233  21
   1   2 -11 515.399 23.3902   4
  -1  -2  11 530.371 23.3079   3
   1  -2 -11 524.898 22.6811   4
  -1  -2  11 515.436 22.4756   9
   1   2 -11 536.429 23.2544   1
   1  -2 -11 466.109 22.4026  14
  -1   2  11 493.676 22.6219  22
   1   2 -10 431.415 20.5331  22
   1  -2 -10 448.396 20.4108  15
   1  -2 -10 441.841 19.7494  14
   1   2 -10 455.099 20.4769   4
   1   2 -10 402.246 19.0380   5
  -1  -2  10 426.931 20.7692  15
   1   2 -10 451.239 19.7880  14
  -1   2  10 439.783 20.2424  15
   1   2 -10 468.847 21.1621  15
  -1   2  10 447.839 19.9170  13
   1  -2 -10 434.835 20.4461   7
  -1   2  10 446.068 19.5534  20
   1  -2 -10 386.189 19.0829   9
   1   2 -10 444.214 20.2090   1
  -1  -2  10 438.253 19.5873   9
  -1   2  10 419.715 19.6420  22
  -1  -2  10 442.442 20.5696  21
  -1  -2  10 440.559 20.2721   3
   1   2 -10 393.856 19.0195  16
   1  -2  -9 1987.36 87.7363   7
   1   2  -9 1870.13 86.5973  16
   1  -2  -9 2059.31 87.7139  15
   1   2  -9 2050.86 87.5751   1
   1   2  -9 2085.16 87.9385  22
  -1  -2   9 1996.68 87.8755  21
  -1  -2   9 2034.65 87.6797   3
   1  -2  -9 1852.66 86.6472   9
  -1   2   9 1947.72 87.0432  22
   1   2  -9 1894.91 86.6017   5
  -1   2   9 2016.45 87.5546  15
   1  -2  -9 1916.82 86.6264  16
   1   2  -9 2043.72 87.1862  14
   1   2  -9 1996.50 87.7639   4
  -1   2   9 2014.64 86.9873  20
   1  -2  -9 1901.45 86.6258   5
  -1  -2   9 2047.30 87.0955   9
   1   2  -9 2050.67 88.3647  15
  -1  -2   9 1944.84 88.0520  15
   1  -2  -9 2033.52 87.1506  14
  -1   2   9 2031.68 87.3127  13
   1   2  -8 1.25504 0.58898   5
   1  -2  -8 1.58427 0.46832  12
   1   2  -8 1.49098 0.66177  16
  -1   2   8 0.18306 0.93008  20
   1  -2  -8 0.32881 1.28018   7
   1  -2  -8 1.37195 0.97194  14
   1   2  -8 2.94126 2.02629  15
  -1   2   8 2.68359 0.94024  22
  -1  -2   8 3.12404 1.10846   9
  -1  -2   8 3.00670 1.09018  14
   1  -2  -8 2.25976 0.64875   5
  -1  -2   8 1.05239 1.60909  15
   1   2  -8 1.42508 1.42636   4
   1  -2  -8 1.17410 0.94980   3
  -1   2   8 0.83394 1.18815  13
   1   2  -8 0.73671 1.26175   1
   1  -2  -8 1.18942 0.70243   9
   1   2  -8 2.32424 1.06043  14
   1  -2  -8 4.75563 1.48749  15
   1   2  -8 4.14196 1.54861  22
  -1   2   8 2.47461 1.22246  15
   1  -2  -8 1.79205 0.63669  16
   1  -2  -7 21.8728 1.60375  14
   1  -2  -7 17.3835 1.83621   7
   1   2  -7 18.0353 2.09900   4
  -1   2   7 21.1854 1.89216  15
  -1  -2   7 16.9296 1.22721  17
   1   2  -7 16.8992 1.32223  16
  -1  -2   7 18.2316 1.61463  14
   1  -2  -7 19.8673 1.35474   5
  -1  -2   7 18.7418 1.69725   9
  -1   2   7 18.6897 1.74075  13
  -1   2   7 19.7976 1.53503  20
   1   2  -7 20.9614 2.55905  15
   1   2  -7 18.4999 1.85131   1
   1  -2  -7 18.7813 1.91641  15
   1  -2  -7 17.6291 1.35006   9
   1  -2  -7 14.7889 1.51135   3
   1  -2  -7 17.1756 1.30769  16
   1   2  -7 22.4854 2.22811  22
   1   2  -7 18.7857 1.65593  14
   1   2  -7 20.3525 1.35561   5
  -1  -2   7 20.6485 2.35736  15
  -1   2   7 15.8852 1.42709  22
   1  -2  -7 16.6302 1.21089  12
   1   2  -6 1500.15 66.8478  16
  -1  -2   6 1604.27 67.8187  15
  -1   2   6 1353.13 66.8038  22
   1   2  -6 1500.09 66.8474   5
   1   2  -6 1531.30 67.2908   1
   1   2  -6 1507.38 67.5800   4
  -1  -2   6 1494.64 66.7594  17
   1   2  -6 1505.82 67.0705  14
   1  -2  -6 1530.92 66.8596  16
   1   2  -6 1628.51 67.6096  22
  -1  -2   6 1504.19 67.2763   1
   1  -2  -6 1523.53 66.8665   5
  -1   2   6 1567.67 66.9937  20
   1  -2  -6 1563.72 67.0225  14
   1   2  -6 1606.03 67.9421  15
  -1  -2   6 1462.70 67.1286   9
   1  -2  -6 1509.56 67.2870  15
   1  -2  -6 1502.18 67.3143   7
   1  -2  -6 1537.47 67.0894   3
   1  -2  -6 1542.11 67.1658  13
  -1  -2   6 1405.98 67.0091  14
   1  -2  -6 1497.32 66.8848   9
   1  -2  -6 1522.92 67.1705  21
  -1   2   6 1589.65 67.3184  15
   1  -2  -5 691.989 31.1274  14
  -1  -2   5 707.225 31.4032   1
   1  -2  -5 714.240 31.0818   5
  -1  -2   5 702.372 31.0131   6
   1   2  -5 781.438 31.6962  22
   1  -2  -5 684.261 31.0727   9
   1  -2  -5 669.871 31.1473  20
   1   2  -5 661.703 31.0591   5
   1  -2  -5 651.458 31.2679   7
  -1   2   5 711.451 31.1062   5
   1  -2  -5 711.118 31.3929  15
  -1  -2   5 727.136 31.8292  15
   1  -2  -5 720.711 31.2869  13
   1   2  -5 647.923 31.8618  15
  -1  -2   5 686.625 31.1942  14
  -1   2   5 722.517 31.3491  15
   1  -2  -5 701.808 31.0676  16
   1  -2  -5 701.578 31.2675  21
   1   2  -5 685.743 31.6520   4
  -1  -2   5 666.193 31.2995   9
   1   2  -5 687.273 31.0648  16
   1   2  -5 700.667 31.2146  14
   1  -2  -4 420.930 19.4146   9
   1  -2  -4 422.134 19.4534   7
  -1  -2   4 442.552 19.4909  14
   1   2  -4 430.354 19.4343   5
  -1   2   4 440.585 19.4284  16
   1  -2  -4 435.758 19.4133  14
   1  -2  -4 441.602 19.6060  15
   1   2  -4 407.228 19.8761   4
  -1   2   4 436.218 19.4605  19
   1   2  -4 423.475 19.4191  16
  -1   2   4 473.569 19.5032  14
  -1  -2   4 433.389 19.9796  15
  -1   2   4 444.909 19.4425   5
  -1  -2   4 396.137 19.5929   1
   1   2  -4 407.577 19.4844  14
  -1   2   4 402.826 19.5723  15
   1  -2  -4 455.191 19.4989  13
  -1  -2   4 416.660 19.6018   9
   1  -2  -4 432.721 19.4611  20
   1   2  -4 425.096 19.6713   9
   1   2  -3 50.0734 3.01053   8
   1   2  -3 48.8101 2.76807  14
  -1   2   3 52.1924 2.76905  15
   1   2  -3 47.3904 2.74976   5
  -1   2   3 51.7316 2.68903  14
  -1   2   3 49.2241 2.72771  19
   1   2  -3 55.4650 2.81064  16
  -1   2   3 50.0103 2.59377   7
  -1   2   3 49.4138 2.71962  16
  -1  -2   3 57.3100 3.14323   4
  -1  -2   3 58.2442 2.96618   9
  -1   2   3 50.9133 2.73923   5
  -1   2  -2 261.207 11.7970   6
  -1   2  -2 247.016 11.7457  17
   1   2   2 255.554 11.9281  14
   1  -2   3 538.025 24.8671   4
   1   2   3 559.936 24.7069  18
  -1   2  -3 498.884 24.8940   1
   1  -2   3 556.698 25.0781  15
   1  -2   3 569.720 25.1088  22
   1   2   3 569.560 24.8711  10
   1   2   3 555.362 24.9527   7
  -1   2  -3 555.470 24.7577  17
  -1   2  -3 544.925 24.8667  14
  -1  -2  -3 542.903 24.4387   9
  -1  -2  -4 18536.8 805.901   7
   1  -2   4 19408.5 806.054  22
   1  -2   4 18503.0 805.966  15
  -1  -2  -4 17884.6 805.824  14
  -1   2  -4 17786.8 805.701  14
   1   2   4 17982.4 805.828   7
  -1   2  -4 18682.0 806.022  22
  -1   2  -4 18277.7 805.821   1
  -1   2  -4 18024.4 805.547  17
   1  -2   4 17768.1 805.491  17
  -1  -2  -4 18841.9 805.849  10
  -1   2  -4 17870.1 805.982  15
  -1  -2  -4 16334.1 805.666  18
   1  -2   4 18129.7 805.697  14
   1  -2   4 17384.1 805.664   4
  -1  -2  -4 18241.6 805.240  15
   1   2   4 18992.0 805.679  18
   1   2   4 19786.2 805.226  15
  -1   2  -5 179.873 8.84995  14
   1  -2   5 170.417 8.75830  14
   1   2   5 181.014 8.37975  15
   1  -2   5 167.083 8.72564   4
  -1   2  -5 181.939 8.61747  17
  -1  -2  -5 182.016 9.03746  10
  -1  -2  -5 176.863 8.91598  18
  -1  -2  -5 173.743 8.99331   7
  -1   2  -5 196.956 9.29235  22
  -1  -2  -5 166.066 8.92420  14
   1  -2   5 165.831 8.55713  17
   1  -2   5 186.787 9.15035  15
   1  -2   5 189.486 9.15100  22
  -1   2  -5 171.360 9.16737  15
  -1  -2  -5 178.722 8.43956  15
  -1   2  -5 186.353 8.99976   1
   1   2   5 183.638 8.23450  21
  -1   2  -6 133.267 7.43442  15
   1  -2   6 139.721 7.34794  22
  -1  -2  -6 136.807 7.30682  10
   1  -2   6 132.306 6.89833   4
   1  -2   6 128.151 6.92379  14
  -1  -2  -6 134.614 7.13202  14
   1   2   6 134.981 6.39043  21
  -1  -2  -6 135.213 6.68038  15
  -1   2  -6 135.525 7.13526   1
  -1  -2  -6 144.825 7.23020  18
  -1   2  -6 135.801 7.02831  14
  -1   2  -6 147.682 7.76563  18
   1  -2   6 129.346 7.30615  15
  -1   2  -6 135.994 6.69374  17
   1   2   6 119.546 6.54360  15
  -1  -2  -6 125.147 7.17571   7
   1  -2   7 682.971 30.2879  22
  -1   2  -7 647.175 30.2705  15
   1   2   7 629.103 29.2231  13
   1   2   7 628.217 29.4118  15
  -1   2  -7 660.537 30.0560   1
  -1   2  -7 679.775 29.8919  14
   1   2   7 644.957 29.2468  21
   1  -2   7 660.815 29.8070  14
  -1  -2  -7 654.395 29.5931  15
  -1  -2  -7 689.566 30.2010  18
   1  -2   7 627.485 29.6821   4
  -1   2  -7 672.287 30.7448  18
  -1   2  -7 655.825 29.4650  17
  -1  -2  -7 682.425 30.3562  10
   1  -2   7 625.700 29.0884  12
  -1  -2  -7 673.582 30.2952   7
   1  -2   7 661.038 30.2124  15
  -1  -2  -7 646.738 29.9515  14
  -1  -2  -8 15.7599 2.29844  14
   1  -2   8 19.4079 2.56856  15
  -1   2  -8 19.5325 2.16587  14
   1   2   8 14.7301 1.10870  20
   1   2   8 19.3632 1.77927  13
  -1   2  -8 19.9760 3.00971  18
   1   2   8 15.3693 1.78055  15
   1  -2   8 21.7841 2.49861  22
   1   2   8 25.9854 1.85674  21
   1  -2   8 18.6717 1.34437  12
  -1   2  -8 20.2612 1.83066  17
   1  -2   8 16.6165 1.55797   9
  -1  -2  -8 18.8885 2.51975   7
   1  -2   8 16.1887 2.15729   4
  -1   2  -8 15.9722 2.68434  15
  -1  -2  -8 23.0637 2.67662  18
  -1  -2  -8 18.0403 1.22992   4
  -1   2  -8 17.1829 2.35019   1
  -1  -2  -8 23.4754 2.79878  10
  -1  -2  -8 17.8433 2.14838  15
   1   2   9 806.071 35.4214  15
  -1   2  -9 849.383 35.8137  14
  -1   2  -9 833.238 35.2247   6
  -1  -2  -9 806.032 35.9209  14
  -1  -2  -9 828.796 35.6503  15
  -1  -2  -9 832.912 36.4998  10
  -1   2  -9 865.766 36.1569   1
   1  -2   9 851.650 34.9701   9
   1  -2   9 840.223 36.3029  22
  -1  -2  -9 832.213 36.3629  18
   1   2   9 752.483 34.5574  20
  -1  -2  -9 778.836 34.6563   4
   1   2   9 811.181 35.1491  21
   1   2   9 792.590 35.1244  13
  -1  -2  -9 675.977 34.4763  12
  -1   2  -9 818.456 36.4466  15
  -1   2  -9 898.967 37.1125  18
   1  -2   9 721.159 34.5970  12
   1  -2   9 800.168 35.5906   4
  -1  -2  -9 820.209 36.3492   7
   1  -2   9 831.940 36.2728  15
  -1  -2 -10 1291.02 60.3845   7
  -1   2 -10 1359.73 61.1102  18
   1   2  10 1194.63 58.5362  20
  -1  -2 -10 1372.11 60.5525  18
  -1   2 -10 1385.51 59.1607   6
   1   2  10 1349.30 59.2032  13
   1   2  10 1323.07 59.1924  21
  -1  -2 -10 1381.25 60.0111  14
  -1   2 -10 1378.98 59.7952  14
  -1  -2 -10 1366.08 60.6254  10
  -1  -2 -10 1340.42 59.7305  15
   1  -2  10 1354.13 60.3109  22
   1   2  10 1292.99 59.4575  15
  -1   2 -10 1395.19 60.1907   1
   1  -2  10 1310.97 60.2571  15
   1  -2  10 1391.12 58.8813   9
  -1   2 -10 1320.11 60.4851  15
   1   2  11 110.027 5.93738  21
  -1   2 -11 117.160 7.86337  18
  -1   2 -11 110.747 6.45282  14
  -1  -2 -11 97.9580 6.96305   7
   1  -2  11 112.833 5.44166   9
  -1   2 -11 108.032 6.77711   1
   1  -2  11 101.829 6.88714  15
   1  -2  11 101.373 6.87276  22
   1   2  11 100.747 5.86216  13
  -1   2 -11 100.495 7.20862  15
  -1  -2 -11 124.960 7.41074  18
  -1  -2 -11 96.2642 6.46755  14
  -1   2 -11 112.591 5.80845   6
  -1  -2 -11 115.657 6.64085  15
   1   2  11 99.8592 6.20573  15
   1   2  11 99.5493 6.45664  22
  -1  -2 -11 107.844 7.30514  10
   1   2  11 102.581 5.16823  20
  -1  -2 -12 65.5648 4.69627  14
   1   2  12 59.3900 3.32329  20
  -1  -2 -12 73.6653 5.81581  10
  -1  -2 -12 67.1987 5.34955   7
   1   2  12 61.8257 4.20845  21
  -1   2 -12 70.0474 5.76695  15
   1  -2  12 63.2248 3.48343   9
  -1   2 -12 63.0384 6.00163  18
   1   2  12 57.1041 4.46503  15
  -1   2 -12 66.5813 4.83702  14
   1   2  12 63.6077 4.25783  13
  -1  -2 -12 69.4750 5.71514  18
  -1  -2 -12 61.0894 4.91610  15
  -1  -2 -12 62.8282 4.01429   5
   1   2  12 67.2438 4.89675  22
   1  -2  12 71.5126 5.45400  15
  -1   2 -12 66.4693 5.09678   1
  -1   2 -12 60.5493 3.87062   6
  -1  -2 -12 59.8956 4.85228  14
   1  -2  12 58.5590 5.11318  22
  -1  -2 -13 175.891 8.84669   5
   1   2  13 168.041 9.09229  13
   1   2  13 171.766 9.69428  22
   1  -2  13 160.956 10.1979  15
   1  -2  13 167.642 10.0673  22
  -1   2 -13 185.996 11.4371  18
  -1  -2 -13 190.888 10.9735  10
  -1  -2 -13 153.602 9.66909  14
  -1  -2 -13 171.149 10.4627   7
   1   2  13 162.006 9.46104  15
  -1   2 -13 174.327 9.57787  14
   1  -2  13 180.957 9.45742   3
  -1   2 -13 185.862 10.2450   1
  -1   2 -13 169.321 10.6021  15
   1   2  13 177.580 9.12810  21
  -1  -2 -13 178.317 9.53391  14
  -1  -2 -13 186.088 10.7494  18
  -1  -2 -13 173.637 9.87215  15
  -1  -2 -14 8.36740 3.11783   7
  -1   2 -14 4.17719 3.39332  15
   1  -2  14 6.51692 3.23735  15
  -1  -2 -14 5.50436 2.66274  14
  -1  -2 -14 5.28495 1.33406  17
   1  -2  14 7.04622 2.44118   3
   1  -2  14 6.48712 2.93939  22
   1   2  14 4.48804 2.05367  21
  -1   2 -14 2.23259 2.76430   1
  -1  -2 -14 4.75958 3.51205  18
  -1   2 -14 7.20165 2.40296  14
  -1  -2 -14 4.93456 2.25492  14
  -1   2 -14 4.68821 1.39409   6
  -1  -2 -14 5.85813 3.33725  10
  -1  -2 -14 9.97149 3.14236  15
  -1  -2 -14 5.98880 1.54761   5
   1   2  14 6.30793 2.60890  15
   1   2  14 7.10426 2.20317  13
  -1   2 -14 6.65856 3.74857  18
   1   2  14 8.11633 2.62762  22
  -1  -2 -15 355.269 16.9910  16
  -1  -2 -15 358.377 18.3697  14
  -1   2 -15 365.162 20.3936  18
  -1  -2 -15 359.279 19.5877  18
   1  -2  15 367.221 17.9248   3
  -1  -2 -15 385.766 18.8082  15
  -1  -2 -15 342.578 17.0298   5
  -1   2 -15 385.619 18.9036   1
  -1  -2 -15 373.148 18.0277  14
   1  -2  15 359.008 19.0969  15
   1  -2  15 374.525 18.7019  21
   1   2  15 370.707 17.7570  13
   1   2  15 372.278 18.3744  22
  -1   2 -15 361.910 18.1343  14
  -1   2 -15 387.949 19.6728  15
   1   2  15 362.651 17.7434  21
  -1  -2 -15 361.409 19.3791   7
  -1  -2 -15 381.950 19.8564  10
   1   2  15 352.613 18.2155  15
   1  -2  16 40.8632 5.13107  15
   1   2  16 42.1687 4.47800  22
  -1   2 -16 45.8181 6.04524  15
   1   2  16 36.2533 4.22679  15
  -1  -2 -16 36.3198 5.23686   7
   1   2  16 44.0098 4.01079  13
  -1  -2 -16 35.0637 2.66682   5
  -1   2 -16 23.5810 5.70272  18
   1   2  16 43.6535 4.07183  21
  -1   2 -16 37.5110 4.31307  14
  -1  -2 -16 38.1470 2.70435  16
   1  -2  16 47.9756 5.06189  21
  -1  -2 -16 47.8566 4.26579  14
  -1   2 -16 49.2889 4.99179   1
   1  -2  16 37.1741 3.89875   3
  -1  -2 -16 42.1654 4.47696  14
  -1  -2 -16 35.0014 4.87692  15
  -1  -2 -16 35.7194 5.68075  18
  -1  -2 -16 37.5736 2.54787  17
  -1  -2 -16 40.5542 5.70796  10
  -1  -2 -17 126.359 8.19175   1
  -1  -2 -17 137.290 8.26746  14
  -1  -2 -17 106.674 5.72093  16
  -1  -2 -17 151.772 9.73901   7
  -1  -2 -17 101.518 5.73656   5
  -1   2 -17 152.489 9.71907  15
   1   2  17 131.834 8.14472  15
  -1  -2 -17 141.179 8.80450  15
  -1  -2 -17 122.310 9.70358  10
   1  -2  17 142.696 8.59077  13
  -1   2 -17 124.095 10.0656  18
  -1  -2 -17 116.465 7.67754  14
  -1  -2 -17 126.978 9.77039  18
  -1   2 -17 129.792 7.82719  14
  -1   2 -17 140.802 8.65321   1
   1   2  17 124.104 8.02039  22
   1  -2  17 128.440 9.05925  15
   1  -2  17 130.957 7.51873   3
   1  -2  17 134.221 8.60159  21
   1   2  17 120.266 7.35987  13
  -1   2 -18 124.516 10.4345  18
   1  -2  18 115.190 8.22155  21
  -1   2 -18 132.610 10.3952  10
  -1  -2 -18 104.916 9.40718  18
  -1  -2 -18 107.386 8.29130  15
   1   2  18 119.232 7.75899  22
  -1  -2 -18 106.382 7.52647  14
   1  -2  18 109.722 8.80422  15
  -1   2 -18 117.630 9.23679  15
  -1  -2 -18 132.002 9.50904   7
  -1  -2 -18 101.420 9.23848  10
  -1  -2 -18 105.416 7.78022   1
   1   2  18 112.469 7.75333  15
  -1   2 -19 100.805 8.85615  15
  -1   2 -19 85.6923 8.43334   7
  -1  -2 -19 67.5581 8.27456  18
   1  -2  19 80.5105 7.40083  15
   1   2  19 74.6862 6.43210  15
  -1   2 -19 81.3270 6.94556   1
  -1  -2 -19 73.2715 8.08916  10
  -1  -2 -19 100.572 8.28155   7
  -1   2 -19 76.0275 8.75044  18
  -1   2 -19 57.5917 8.00719  10
  -1  -2 -20-0.62134 5.04969  10
   1  -2  20-1.42131 4.47556  15
  -1   2 -20 1.40731 6.40725  18
  -1   2 -20 2.09908 5.27865  10
  -1  -2 -20 3.01250 5.60120  18
  -1   2 -20-0.63542 5.45790   7
  -1  -2 -20 3.38933 4.75881   7
  -1   2 -21 7.39133 5.99688  10
  -1  -2 -21 14.4729 6.25988  10
  -1   2 -21 19.3374 6.84860  18
  -1   2 -21 11.4221 5.68328   7
  -1  -2 -21 13.3455 6.07202  18
  -1  -2 -21 7.79786 5.05415   7
  -1  -2 -22 4.00433 5.94676  18
  -1   2 -22-0.70675 5.46186   7
  -1   2 -22 1.56072 6.27410  10
  -1  -2 -22 7.63481 6.07410  10
  -1   2 -22-4.71795 6.68935  18
  -1  -2 -22-3.79952 5.03573   7
  -1  -2 -23 11.6701 6.27633  10
  -1   2 -23 24.4732 7.04240   7
  -1   2 -23 14.0368 7.26169  18
   1   3 -23 4.16112 7.01846  10
   1   3 -23 4.18990 6.48434  18
   1   3 -23 9.94969 5.99598   7
  -1  -3  23 10.3323 5.64143  15
  -1  -3  22 6.09376 5.12495  15
   1   3 -22 6.36830 6.75190  18
   1   3 -22 14.9763 5.72138   7
   1  -3 -22 8.84697 6.07700  18
   1  -3 -22 10.9546 5.62881  10
   1  -3 -21 5.94576 5.86690  18
   1  -3 -21 14.4023 4.83522   7
   1  -3 -21 7.30781 5.26910  10
  -1  -3  21 6.89731 4.88637  15
   1   3 -21 6.04637 6.62499  18
   1  -3 -20-3.86588 4.32501   7
  -1  -3  20 5.61343 4.76344  15
   1   3 -20 6.42647 5.98550  18
   1  -3 -20-3.42590 5.24308  10
   1  -3 -20 1.11479 5.42877  18
  -1   3  20 1.73981 3.68954  15
   1   3 -19 36.3406 7.41628  18
   1  -3 -19 39.0889 5.52617   7
  -1   3  19 35.8426 4.64130  15
  -1  -3  19 41.7508 5.59185  21
  -1  -3  19 39.3251 5.95311  15
   1  -3 -19 40.2013 6.33727  18
   1  -3 -19 34.3289 6.26112  10
  -1  -3  19 38.4612 5.62629  13
  -1  -3  18 108.646 8.59132  13
  -1  -3  18 103.527 8.61768  21
   1  -3 -18 123.850 7.80597   1
  -1  -3  18 124.093 7.97541   3
   1   3 -18 127.146 10.0109  15
  -1  -3  18 135.353 9.40796  15
   1   3 -18 111.545 10.3989  18
  -1   3  18 129.208 8.25728  15
   1  -3 -18 109.232 9.32119  10
   1  -3 -18 127.771 8.76936  15
   1  -3 -18 118.815 6.90360  14
   1  -3 -18 107.586 8.56825   7
   1   3 -17 73.7091 8.22337  18
  -1   3  17 71.3540 4.52425  19
  -1   3  17 76.7913 6.04902  15
   1  -3 -17 83.0471 4.92058   4
   1   3 -17 69.8582 5.28922  14
  -1  -3  17 79.8511 7.32198  15
   1   3 -17 78.8695 6.58089   4
  -1  -3  17 77.7776 6.88287  21
   1  -3 -17 70.0612 4.86645  14
   1  -3 -17 76.5893 6.63465   7
   1  -3 -17 69.0315 5.07373  14
   1  -3 -17 90.9433 5.96277   1
   1  -3 -17 72.6968 7.37199  18
   1  -3 -17 71.8928 6.57402  15
  -1  -3  17 94.9926 7.10571  13
   1   3 -17 83.2039 7.87420  15
  -1  -3  17 81.5284 6.18210   3
   1  -3 -17 78.8167 7.32393  10
  -1   3  16 8.99769 1.89250  19
  -1  -3  16 12.5642 3.26453   3
   1  -3 -16 10.5955 2.47583  14
   1   3 -16 10.9579 4.60173  15
   1  -3 -16 10.7005 2.23397  14
  -1  -3  16 10.2296 3.89495  15
   1  -3 -16 5.95395 3.57225  15
   1  -3 -16 14.3915 3.57267   7
   1  -3 -16 15.2318 4.32752  10
   1   3 -16 9.99167 2.71568  14
   1  -3 -16 7.15342 4.00378  18
  -1  -3  16 11.0583 3.84757  21
  -1  -3  16 11.5927 1.95500   9
   1  -3 -16 13.3799 2.38169   4
  -1  -3  16 17.4514 4.17506  13
   1   3 -16 10.4723 3.71150   4
  -1   3  16 8.89207 3.22954  15
   1  -3 -15 2.39001 2.97431   7
   1  -3 -15-1.53819 3.14778  15
   1   3 -15-0.31443 3.08503   4
  -1   3  15 0.88207 1.53078  19
   1   3 -15-1.63599 2.27419  14
  -1  -3  15-0.67407 3.19635  13
   1   3 -15 4.71531 3.91976  15
  -1   3  15 0.26012 2.70586  15
   1  -3 -15-1.51848 2.02066   4
  -1  -3  15 3.08862 3.34763  15
   1  -3 -15-3.43737 2.21331  14
  -1  -3  15-0.27616 2.87271   3
  -1  -3  15-0.41037 1.70851   9
  -1  -3  15-0.67617 3.24361  21
   1  -3 -15 6.21767 3.64193  18
   1  -3 -15-1.92022 1.89701  14
   1  -3 -14 196.544 9.50274   4
   1   3 -14 171.790 10.3009   1
  -1   3  14 179.714 9.19020  19
   1  -3 -14 172.245 9.41148  14
  -1  -3  14 175.217 11.0461  15
   1   3 -14 197.900 11.6882  15
   1  -3 -14 189.166 9.69482  14
  -1  -3  14 185.503 9.43479   9
  -1   3  14 166.440 10.2837  15
   1   3 -14 188.513 10.8396   4
  -1  -3  14 183.910 10.5144   3
   1  -3 -14 185.735 10.7345   7
   1  -3 -14 192.938 11.2489  18
  -1   3  14 193.240 9.63813  22
  -1  -3  14 184.062 10.7938  13
   1   3 -14 193.204 9.90596  14
  -1  -3  14 188.035 10.9615  21
   1  -3 -14 199.817 10.7148  15
  -1  -3  13 1671.81 73.8561  21
  -1  -3  13 1664.48 74.1796  15
   1   3 -13 1635.08 74.4938  15
   1  -3 -13 1690.68 72.7273  14
   1   3 -13 1650.67 73.4250   1
   1  -3 -13 1668.44 72.4890   4
  -1  -3  13 1709.63 73.5399   3
   1  -3 -13 1612.82 73.6833   7
   1  -3 -13 1631.41 74.0266  18
  -1   3  13 1678.86 72.5796  22
   1  -3 -13 1698.86 73.5570  15
   1  -3 -13 1476.94 71.7366   6
   1   3 -13 1610.44 72.8162  14
  -1   3  13 1622.70 72.2717  19
  -1  -3  13 1733.50 72.5550   9
   1   3 -13 1665.64 73.7394   4
   1  -3 -13 1594.62 72.4759  14
  -1   3  13 1580.79 73.1344  15
  -1   3  12 6.58090 2.19208  15
   1  -3 -12 7.53739 1.68092   4
  -1   3  12 7.05669 1.59771  22
   1  -3 -12 4.18041 2.21247   7
  -1  -3  12 6.17463 2.60827  21
   1   3 -12 6.69234 1.95467  14
  -1  -3  12 2.89895 2.28415   3
   1   3 -12 5.39926 2.61939   4
   1  -3 -12 7.01639 0.99730   6
  -1  -3  12 3.17829 2.66030  15
   1  -3 -12 5.43076 2.50582  15
   1   3 -12-0.69331 3.25654  15
   1  -3 -12 3.74930 0.70855   9
   1   3 -12 4.70568 2.34438   1
   1  -3 -12 3.36941 1.68409  14
  -1  -3  12 7.13468 1.84856   9
   1   3 -11 99.6674 6.36167   4
  -1  -3  11 92.0052 6.62910  15
  -1  -3  11 92.0218 6.41841  21
  -1   3  11 104.891 5.92056  15
   1   3 -11 97.4603 4.96046   5
   1   3 -11 105.688 7.14382  15
   1   3 -11 102.422 6.12208   1
   1  -3 -11 101.135 6.09609  15
  -1  -3  11 100.951 6.24283   3
   1   3 -11 99.6414 6.67612  22
   1   3 -11 93.8188 4.94144  16
  -1   3  11 97.1165 5.35782  22
   1   3 -11 100.299 5.65837  14
   1  -3 -11 84.9301 4.72500   9
  -1  -3  11 98.0290 5.52351   9
   1  -3 -11 99.5954 5.53409  14
   1  -3 -11 97.7774 6.19082   7
  -1   3  10 23.4349 2.51143  15
  -1  -3  10 26.8837 2.40348   9
   1  -3 -10 25.2100 2.75209   7
  -1  -3  10 20.2013 2.18194  14
  -1   3  10 22.2818 2.02921  22
   1  -3 -10 20.5866 1.75799   5
  -1  -3  10 18.5955 3.16667  15
  -1   3  10 21.2180 1.89485  19
   1  -3 -10 22.5814 1.59124   9
   1  -3 -10 21.6512 2.61590  15
   1   3 -10 22.3661 3.30417  15
   1   3 -10 20.7255 1.74277   5
   1   3 -10 23.1006 2.37425  14
   1   3 -10 22.5145 2.54724   1
   1   3 -10 26.7571 3.11816   4
   1  -3 -10 25.7804 2.32378  14
   1  -3 -10 18.9236 1.39949  12
   1   3 -10 26.0263 1.83465  16
   1   3 -10 21.8591 3.01960  22
   1   3  -9 3.86767 1.48425  14
   1  -3  -9 3.49760 1.31841  14
  -1   3   9 6.07152 1.73752  15
   1  -3  -9 4.17380 0.97921   9
   1  -3  -9 4.31023 1.18996  16
  -1  -3   9 3.74052 1.47344  14
   1   3  -9 3.46492 1.06156  16
   1  -3  -9 5.51719 0.83733  12
   1   3  -9 6.33720 1.78777   1
   1   3  -9 4.61569 2.02820   4
   1  -3  -9 5.82963 1.28003   3
  -1  -3   9 3.85811 0.94095  17
  -1   3   9 2.17825 1.19942  22
   1   3  -9 4.04141 2.35560  15
  -1  -3   9 4.50938 1.53279   9
  -1  -3   9 8.30807 2.47822  15
   1  -3  -9 3.02134 1.12048   5
   1  -3  -9 6.03664 1.68694  15
   1  -3  -9 6.84098 1.75806   7
  -1   3   9 5.29339 1.28869  19
   1   3  -9 5.87098 1.10851   5
   1   3  -9 5.14840 1.81088  22
  -1   3   8 1725.68 77.2699  19
  -1  -3   8 1840.31 77.6391  14
   1  -3  -8 1765.42 77.8869   7
  -1  -3   8 1707.91 78.3762  15
  -1   3   8 1640.45 77.1743  22
  -1   3   8 1721.92 77.6705  15
   1   3  -8 1762.59 77.2617  16
   1  -3  -8 1818.87 77.3206  16
   1   3  -8 1829.10 78.6599  15
  -1  -3   8 1823.91 77.6321   9
  -1  -3   8 1566.59 77.1036  17
   1  -3  -8 1703.78 77.1293   9
   1   3  -8 1720.54 77.5843  14
   1   3  -8 1867.66 78.3241  22
   1  -3  -8 1764.47 77.3519   3
   1  -3  -8 1740.13 77.4919  14
   1  -3  -8 1782.60 77.3134   5
   1  -3  -8 1765.44 77.7265  15
   1   3  -8 1743.28 77.2537   5
   1   3  -8 1800.52 78.2272   4
   1  -3  -7 803.015 36.1010  14
   1  -3  -7 757.150 35.8325   9
   1  -3  -7 792.965 36.0415  13
   1  -3  -7 800.790 36.0722  21
  -1  -3   7 740.275 35.8222  17
   1  -3  -7 840.114 36.0072  16
   1   3  -7 794.727 36.1997  14
   1  -3  -7 804.579 36.2257  15
   1  -3  -7 796.855 36.3417   7
  -1  -3   7 819.538 36.9671  15
  -1  -3   7 814.244 36.1762  14
  -1  -3   7 779.213 36.3829   1
  -1   3   7 797.634 35.9342  19
   1   3  -7 799.408 37.0344  15
   1   3  -7 814.382 35.9595  16
   1  -3  -7 841.051 36.0211   5
   1   3  -7 800.238 35.9465   5
  -1  -3   7 839.034 36.2846   9
   1   3  -7 788.591 36.7279   4
  -1   3   7 803.466 36.1996  15
   1   3  -7 840.882 36.8237  22
   1   3  -6 471.084 22.0165  16
   1   3  -6 476.037 22.1678  14
   1   3  -6 483.837 22.6703   4
   1   3  -6 505.918 22.9549  15
  -1  -3   6 464.154 21.9487   6
   1  -3  -6 477.960 22.1452  15
   1  -3  -6 446.284 21.9000   9
   1  -3  -6 494.001 22.1276  14
   1  -3  -6 499.022 22.0810   5
  -1   3   6 486.469 21.9675  19
   1  -3  -6 456.704 21.9481  20
  -1  -3   6 462.528 22.2065   9
   1  -3  -6 485.796 22.0190  21
  -1   3   6 485.813 22.0710   5
   1  -3  -6 494.639 22.0600  16
  -1   3   6 517.348 22.1901  14
  -1  -3   6 478.660 22.8600  15
  -1   3   6 496.041 22.1537  15
   1  -3  -6 482.692 22.2100   7
   1   3  -6 476.763 22.0265   5
   1   3  -6 524.421 22.7575  22
  -1  -3   6 498.036 22.1844  14
   1  -3  -6 489.861 22.0273  13
  -1  -3   6 516.645 22.4448   1
  -1  -3   5 106.218 5.60701   1
   1  -3  -5 97.7538 5.24781  20
  -1  -3   5 105.289 5.98626  15
   1   3  -5 112.229 5.93957   8
  -1  -3   5 112.104 5.89850   4
  -1   3   5 104.924 5.40180   5
   1   3  -5 97.0048 5.44596  14
  -1   3   5 109.879 5.43047  14
   1   3  -5 103.113 5.84104   4
   1  -3  -5 106.297 5.42150  14
  -1  -3   5 107.151 5.56800   9
   1  -3  -5 103.744 5.39611  16
  -1  -3   5 95.7362 5.30880   6
   1   3  -5 114.153 5.90757  22
  -1   3   5 103.709 5.27885  19
   1  -3  -5 105.713 5.25911  13
  -1  -3   5 113.162 5.48979  14
   1   3  -5 103.221 5.38072   5
   1  -3  -5 106.812 5.38447  15
   1  -3  -5 106.808 5.38893   5
   1  -3  -5 105.853 5.38371   7
  -1   3   5 113.971 5.40763  15
   1   3  -5 104.294 5.37463  16
  -1  -3   4 121.610 6.44497   9
   1  -3  -4 132.550 6.26158   7
  -1   3   4 131.386 6.40365   5
  -1   3   4 118.495 6.26132  15
   1  -3  -4 126.893 6.37814   5
   1  -3  -4 133.571 6.34422   2
  -1  -3   4 132.167 6.43704  14
   1   3  -4 120.041 6.35351  16
  -1   3   4 133.313 6.21521   7
  -1  -3   4 137.599 6.80306   4
   1   3  -4 123.049 6.70058   4
  -1   3   4 133.714 6.39016  16
   1   3  -4 125.023 6.37702   5
   1   3  -4 121.203 6.40610  14
   1  -3  -4 122.496 6.32051  14
   1  -3  -4 125.861 6.24326  19
  -1   3   4 128.692 6.27300  19
  -1   3   4 132.576 6.34233  14
   1   3  -4 122.041 6.69409   8
  -1  -3   4 133.092 6.36750   5
   1  -3  -4 132.471 6.28707  15
   1   3  -3 355.547 16.4620   5
  -1   3   3 357.208 16.4292   5
  -1   3   3 342.362 16.1448   7
  -1   3   3 372.753 16.3921  14
   1  -3  -3 365.097 16.4031  14
  -1   3   3 400.081 16.4334   2
   1   3  -3 358.247 16.4518  16
   1  -3  -3 344.234 16.2294  15
   1   3  -3 346.945 16.4566  14
  -1  -3   3 361.932 16.7178   4
  -1   3   3 343.202 16.4059  16
  -1  -3   3 365.819 16.5379   9
   1  -3  -3 356.875 16.3533   2
   1  -3  -3 345.518 16.3041  19
  -1   3   2 91.1475 4.72425  16
  -1   3   2 117.262 4.78166   2
  -1   3   2 93.4772 4.67449  14
   1   3  -2 84.7016 4.72796  16
  -1   3   2 86.5511 4.68303   5
   1   3  -2 87.1539 4.72769  14
  -1  -3   2 91.3314 4.76761   9
   1   3  -2 80.6362 4.70096   5
  -1   3   1 2707.87 109.673  14
  -1  -3   1 2269.36 109.600  15
  -1  -3   0 94.7570 4.85786   4
  -1  -3  -1 2607.78 115.231   4
   1   3   2 183.654 9.13913  14
   1   3   2 194.143 9.05116  11
  -1  -3  -2 186.047 8.72918   4
   1   3   2 187.299 9.11667   7
  -1   3  -2 192.785 9.07188   6
   1   3   2 186.497 8.84522  10
   1   3   3 5521.84 242.371   7
  -1  -3  -3 5476.68 241.781   4
   1  -3   3 5705.08 242.357  14
   1   3   3 5419.69 242.116  10
  -1   3  -3 5041.09 242.595  18
   1   3   3 5319.70 241.901  18
   1   3   3 5705.45 242.312  11
  -1  -3  -3 5367.36 242.149  10
  -1   3  -3 5876.95 242.319   6
  -1   3  -3 5456.04 242.318  14
  -1  -3  -3 5732.81 242.473   7
   1  -3   3 5330.65 242.423   4
   1  -3   3 5184.68 242.505  22
  -1  -3  -3 5652.81 242.459  14
   1   3   3 5668.60 242.454  14
   1  -3   3 5659.75 242.459   1
  -1  -3  -3 5374.94 242.330  11
  -1   3  -4 3.56268 1.22953   1
   1  -3   4 3.57128 1.41360   4
   1   3   4 4.26743 0.97798  18
   1   3   4 4.87222 1.38198  14
   1  -3   4 7.54582 1.20822   1
  -1  -3  -4 6.02093 1.22806   5
   1  -3   4 5.47496 1.29083  14
  -1   3  -4 2.91748 1.64931  15
   1   3   4 3.39661 1.09521  10
  -1   3  -4 3.73453 1.05245   6
   1  -3   4 2.96509 1.38781  22
  -1  -3  -4 4.00231 1.09884  10
   1   3   4 3.20784 1.16230   7
  -1  -3  -4 5.26917 1.33717  14
  -1  -3  -4 6.04397 1.19269   7
  -1   3  -4 6.49162 1.33133  14
  -1  -3  -4 10.1180 1.45148  11
  -1   3  -4 4.53945 1.51057  22
   1  -3   4 4.48327 0.97844  17
   1  -3   4 4.28485 1.49007  15
  -1  -3  -5 949.717 46.7596  10
  -1  -3  -5 1069.48 47.0628   7
   1   3   5 1037.35 46.9340   7
  -1   3  -5 1089.46 47.2593  22
   1  -3   5 1070.77 47.2479  15
   1  -3   5 1038.36 46.9674   1
   1  -3   5 1013.06 46.8560   4
   1   3   5 1052.14 46.1149  15
  -1   3  -5 1033.76 46.9716   1
   1  -3   5 1062.47 46.8463  14
  -1   3  -5 1096.56 46.7156   6
  -1  -3  -5 1051.23 46.1743  15
  -1   3  -5 1033.49 46.8311  14
  -1   3  -5 1006.30 47.2636  15
   1  -3   5 1079.56 47.2466  22
  -1  -3  -5 1029.44 46.9475  14
  -1  -3  -5 984.118 46.9226  11
   1  -3   5 1060.63 46.6166  17
  -1  -3  -5 988.448 46.6650  18
  -1   3  -6 218.935 11.1937  22
  -1   3  -6 217.346 11.2608  15
  -1   3  -6 212.567 10.9025   1
  -1  -3  -6 214.437 9.92835   9
  -1  -3  -6 220.542 10.2128  15
  -1  -3  -6 215.587 10.9709   7
   1  -3   6 204.070 11.1466  15
  -1   3  -6 226.394 10.5599   6
   1  -3   6 221.365 10.8012  14
  -1  -3  -6 219.121 10.7902  18
  -1  -3  -6 213.866 10.8764  14
  -1  -3  -6 212.664 10.8671  10
   1  -3   6 218.709 10.7996   4
  -1   3  -6 207.822 10.7394  14
   1  -3   6 220.219 10.4742  17
   1  -3   6 225.806 11.1939  22
   1   3   6 220.412 10.1039  15
   1   3   6 211.622 10.8429   7
   1   3   7 64.1100 3.77940  15
  -1   3  -7 74.2147 4.95552  22
  -1  -3  -7 70.0137 4.50388  14
   1  -3   7 63.9885 4.79327  15
   1  -3   7 76.5154 4.56344   4
   1  -3   7 68.0662 3.99660  17
  -1   3  -7 63.3734 4.88929  15
  -1   3  -7 73.4844 4.47358  14
  -1  -3  -7 69.5177 3.91773  15
  -1   3  -7 73.0975 4.15877   6
  -1  -3  -7 74.0526 4.49102  18
  -1  -3  -7 67.9397 4.68446  10
   1  -3   7 72.9447 4.84752  22
  -1   3  -7 72.3647 4.61805   1
   1  -3   7 65.0693 4.35596  14
   1   3   7 65.2816 3.50536  13
  -1  -3  -7 76.5181 4.70584   7
   1  -3   8 493.604 23.2925  22
   1   3   8 475.567 21.8884  21
  -1   3  -8 496.105 22.4042   6
  -1   3  -8 495.972 22.7801  14
  -1   3  -8 492.808 23.7956  18
  -1  -3  -8 475.898 22.3160  15
   1  -3   8 483.877 23.2986  15
  -1  -3  -8 469.136 22.5302   5
  -1   3  -8 488.334 23.4790  15
   1   3   8 482.218 21.8938  13
   1  -3   8 473.815 22.7438  14
  -1   3  -8 510.658 23.1143   1
   1  -3   8 486.608 22.7751   4
  -1  -3  -8 491.531 23.1510   7
   1   3   8 458.274 22.1313  15
  -1  -3  -8 511.860 23.2359  10
  -1  -3  -8 500.370 22.9421  14
  -1  -3  -8 492.778 22.9887  18
  -1   3  -9 36.8677 4.00211  15
   1  -3   9 35.4681 2.40401  12
  -1   3  -9 37.3094 4.28493  18
  -1  -3  -9 39.7605 3.69910   7
  -1  -3  -9 30.3648 3.25182  14
  -1  -3  -9 37.8363 3.75621  10
  -1   3  -9 42.0278 2.91918   6
   1   3   9 41.3258 2.60773  13
   1  -3   9 40.8859 3.35953  14
   1  -3   9 40.0596 3.42260   4
  -1  -3  -9 45.4838 3.83721  18
   1  -3   9 49.1615 4.00780  22
  -1  -3  -9 40.5893 3.07759   5
  -1  -3  -9 40.6970 3.06639  15
   1   3   9 41.1189 2.91652  15
  -1   3  -9 43.1921 3.69972   1
   1  -3   9 27.9501 2.65419   9
  -1   3  -9 44.0297 3.45226  14
   1  -3   9 40.0097 3.81968  15
   1   3   9 40.8271 2.60146  21
  -1   3 -10 159.844 8.15591   6
  -1  -3 -10 168.600 8.48635  15
  -1   3 -10 148.132 9.38547  15
   1   3  10 160.007 8.19440  15
   1  -3  10 126.791 7.50771  12
  -1  -3 -10 152.945 8.28395   5
  -1   3 -10 177.320 10.1388  18
  -1  -3 -10 160.032 9.14925  18
   1  -3  10 164.674 9.25939  22
  -1   3 -10 161.097 9.03169   1
   1   3  10 163.419 7.86223  21
  -1   3 -10 172.246 8.79206  14
  -1  -3 -10 168.733 9.24066   7
  -1  -3 -10 170.905 9.40601  10
   1  -3  10 164.636 9.34474  15
  -1  -3 -10 161.437 8.81687  14
   1   3  10 161.968 7.85916  13
   1  -3  10 172.374 8.75122   4
   1  -3  10 166.977 8.01097   9
  -1   3 -11 67.1409 4.74017  14
   1  -3  11 61.8888 5.31719  15
   1  -3  11 74.6238 4.02051   9
   1   3  11 65.9992 4.29559  15
  -1  -3 -11 75.6705 5.57848  10
  -1  -3 -11 63.7190 4.16438   5
  -1  -3 -11 70.4353 4.86839  14
  -1   3 -11 70.3810 6.07381  18
   1   3  11 69.4769 3.93459  13
  -1  -3 -11 61.2242 5.03147   7
   1  -3  11 54.8807 3.35116  12
  -1   3 -11 68.1160 5.13125   1
  -1  -3 -11 67.7448 5.25658  18
   1  -3  11 65.3617 5.23839  22
  -1   3 -11 75.0902 5.69718  15
   1   3  11 62.5136 3.88392  21
  -1  -3 -11 61.3461 4.44765  15
  -1   3 -11 66.8211 4.07617   6
  -1   3 -12 8.05542 2.73092   1
  -1   3 -12 10.6969 1.81780   6
  -1  -3 -12 8.57674 2.48593  14
  -1  -3 -12 11.6723 3.27192  10
   1   3  12 11.0420 2.14686  15
   1   3  12 13.2509 1.89894  21
  -1   3 -12 12.3944 3.71393  18
  -1  -3 -12 7.26823 2.95785  18
   1  -3  12 9.23208 2.82379  22
   1   3  12 9.91127 1.81467  13
  -1   3 -12 9.23034 2.46225  14
  -1   3 -12 3.50645 3.15445  15
  -1  -3 -12 7.07517 2.34209  15
   1  -3  12 9.11521 1.71052   9
  -1  -3 -12 11.4702 1.90318   5
  -1  -3 -12 10.9419 2.81108   7
   1  -3  12 6.77500 2.83084  15
   1   3  12 12.0711 2.59088  22
   1   3  13 418.266 20.7288  15
  -1  -3 -13 425.974 20.3488   5
  -1   3 -13 466.111 21.7399   1
   1   3  13 435.610 21.0626  22
  -1  -3 -13 443.196 21.9904  18
   1  -3  13 415.615 21.7876  15
   1  -3  13 431.503 19.9761   9
  -1   3 -13 437.799 22.2345  15
  -1  -3 -13 418.956 21.1859  14
  -1   3 -13 438.748 20.2697   6
  -1  -3 -13 428.976 22.0531  10
  -1  -3 -13 438.191 21.8857   7
  -1   3 -13 441.994 21.1578  14
  -1   3 -13 442.345 22.9831  18
   1   3  13 420.636 20.2379  13
  -1  -3 -13 450.960 21.1578  15
   1  -3  13 430.801 21.7347  22
  -1   3 -14 400.871 21.2010  18
  -1  -3 -14 373.051 20.0250  18
  -1  -3 -14 373.016 18.1468   5
  -1  -3 -14 374.347 18.0939  16
  -1  -3 -14 390.494 19.9482   7
  -1   3 -14 402.593 20.4285  15
  -1  -3 -14 390.788 19.2040  14
  -1  -3 -14 380.701 18.8015  14
  -1   3 -14 409.602 19.7398   1
  -1  -3 -14 405.591 20.3447  10
   1  -3  14 394.405 18.9927   3
  -1   3 -14 392.699 19.0775  14
  -1   3 -14 356.714 17.9784   6
   1   3  14 380.883 18.2098  13
   1  -3  14 414.128 20.1652  15
   1   3  14 381.758 19.0206  22
   1   3  14 383.055 18.7456  15
  -1  -3 -15 95.6884 6.88475  15
  -1  -3 -15 100.212 7.90150  10
  -1   3 -15 114.188 9.03207  18
   1   3  15 98.1523 6.40544  15
  -1  -3 -15 88.4992 6.28882  14
   1   3  15 100.035 5.84726  13
   1  -3  15 91.3223 7.31473  15
  -1  -3 -15 98.9741 6.71884  14
  -1  -3 -15 94.5041 5.48072   5
  -1  -3 -15 106.034 7.64337   7
  -1  -3 -15 102.850 7.83615  18
  -1   3 -15 107.654 7.41818   1
   1  -3  15 93.5694 6.52413   3
   1   3  15 102.811 6.64463  22
  -1   3 -15 84.2636 6.40673  14
  -1   3 -15 87.7826 5.32535   5
  -1  -3 -15 94.4436 5.46617  16
  -1   3 -15 105.895 8.20781  15
  -1   3 -16 210.647 13.7093  18
   1   3  16 202.863 11.0138  15
   1   3  16 199.204 11.1156  22
  -1  -3 -16 218.395 11.4083  14
  -1  -3 -16 219.619 11.7073  15
  -1  -3 -16 187.101 12.4478  18
  -1  -3 -16 215.188 12.8611  10
  -1   3 -16 182.504 9.64815  16
  -1   3 -16 193.298 11.1400  14
   1  -3  16 199.047 12.2597  15
  -1  -3 -16 188.432 9.73854  16
   1  -3  16 201.866 11.0608   3
  -1  -3 -16 187.444 9.77375   5
  -1   3 -16 219.357 13.0059  15
  -1  -3 -16 202.164 12.3285   7
  -1  -3 -16 197.515 10.8850  14
   1  -3  16 215.988 11.9522  21
  -1   3 -16 202.144 11.8553   1
  -1  -3 -17 128.071 8.52048  14
  -1  -3 -17 144.810 10.4379  10
  -1   3 -17 143.900 10.4082  15
  -1   3 -17 156.189 9.55808   1
  -1  -3 -17 140.880 10.3320  18
   1   3  17 132.322 8.43128  15
   1  -3  17 145.441 8.55928   3
  -1  -3 -17 125.790 6.79681  16
   1  -3  17 132.338 9.30770  21
  -1  -3 -17 143.731 9.19922  15
  -1  -3 -17 139.688 8.38710  14
  -1   3 -17 161.323 11.5841  18
  -1  -3 -17 126.991 6.81032   5
   1  -3  17 138.806 9.88039  15
  -1  -3 -17 148.319 10.0132   7
   1   3  17 135.966 8.60311  22
  -1   3 -17 159.925 8.90666  14
  -1  -3 -18 14.2249 3.30605  14
  -1   3 -18 15.6631 3.85128   1
   1  -3  18 17.1448 4.12781  13
  -1  -3 -18 16.3203 4.42801  15
  -1  -3 -18 24.6222 5.07158   7
   1   3  18 19.6396 3.68421  22
  -1   3 -18 25.1412 5.53658  15
  -1   3 -18 11.6400 5.46681  18
  -1  -3 -18 9.69583 4.50162  18
   1   3  18 12.0941 3.37612  15
   1  -3  18 16.3771 4.87534  15
   1  -3  18 12.9079 4.41939  21
  -1  -3 -18 24.0322 5.65380  10
  -1   3 -19 56.9346 7.18544  15
   1  -3  19 46.7197 5.91845  13
  -1   3 -19 41.2461 7.54926  18
  -1   3 -19 43.2582 5.26294   1
  -1  -3 -19 46.0937 6.87784  10
   1   3  19 47.5435 5.01515  15
  -1  -3 -19 45.0563 6.38644   7
  -1   3 -19 58.6077 7.80908  10
  -1  -3 -19 50.4342 6.83251  18
   1  -3  19 44.9555 6.12160  15
   1  -3  19 58.2182 6.15112  21
   1  -3  20-2.50681 4.64285  15
  -1   3 -20-3.63810 6.48415  18
  -1   3 -20-6.57093 5.42553   7
  -1   3 -20 2.88960 5.55064  10
  -1  -3 -20-3.01591 5.32773  10
  -1  -3 -20-0.55641 4.64159   7
  -1  -3 -20-0.57340 5.04188  18
  -1  -3 -21 5.88386 4.83243   7
  -1  -3 -21-2.41962 5.71419  18
  -1  -3 -21-1.27551 5.29216  10
  -1   3 -21-2.08115 5.93015   7
  -1   3 -21-1.53748 6.24753  18
   1  -3  21 1.04498 4.65570  15
  -1   3 -21 3.04612 5.63768  10
  -1   3 -22 115.419 11.6415  18
   1  -3  22 110.921 9.69029  15
  -1   3 -22 112.311 11.3792  10
  -1  -3 -22 122.982 10.8277  10
  -1  -3 -22 104.312 10.3309  18
  -1   3 -22 112.656 11.2462   7
  -1  -3 -23-0.70694 6.01463  10
  -1   3 -23 4.59274 5.91612   7
  -1  -4  23 4.82390 5.76683  15
   1  -4 -22 66.2607 8.32756  10
  -1  -4  22 84.4334 8.49892  15
   1   4 -22 89.8356 10.2714  18
  -1  -4  21 33.0349 6.34628  15
   1   4 -21 35.1300 7.82770  18
   1  -4 -21 36.8963 6.61905  18
   1  -4 -21 42.5809 7.13433  10
  -1  -4  20 10.1575 5.11797  15
   1  -4 -20 4.95197 4.88997  10
   1  -4 -20 5.31999 4.91425  18
   1  -4 -20 9.46630 4.70371   7
   1   4 -20 2.21964 6.17792  18
   1  -4 -19 10.4227 4.98196  18
  -1  -4  19 5.59447 4.84917  15
  -1  -4  19 6.58251 4.49785  21
   1  -4 -19 3.10092 4.79226  10
   1   4 -19 1.39672 5.55972  18
  -1  -4  19 3.51099 4.46806  13
   1  -4 -19 8.90904 4.18296   7
  -1   4  19 7.11133 3.33954  15
   1   4 -18 93.2605 8.77352  15
   1  -4 -18 82.6636 7.18622   7
  -1  -4  18 90.2759 7.64985  21
   1  -4 -18 97.8873 8.22573  18
   1  -4 -18 75.0894 7.54846  10
  -1  -4  18 71.2657 7.27615  13
  -1  -4  18 73.2299 7.60741  15
   1   4 -18 80.0819 9.09406  18
   1  -4 -18 90.7323 7.27915  15
  -1  -4  18 92.4769 7.02425   3
  -1   4  18 82.3272 6.44518  15
  -1  -4  17 36.3744 4.80045   3
   1   4 -17 35.2485 4.10421  14
   1  -4 -17 47.7556 3.19505   4
   1   4 -17 43.3210 6.66598  15
  -1  -4  17 47.6458 5.80861  21
   1   4 -17 42.0384 7.31442  18
   1  -4 -17 41.8323 5.86535  10
  -1  -4  17 39.3335 5.80378  15
   1  -4 -17 39.2253 5.12044  15
  -1   4  17 45.2292 4.69628  15
   1  -4 -17 38.8260 3.60672  14
   1  -4 -17 41.8222 5.97367  18
   1  -4 -17 47.9661 5.31377   7
  -1  -4  17 43.9311 5.71761  13
   1  -4 -17 47.8535 3.91658  14
   1  -4 -16 7.61205 3.46658   7
  -1  -4  16 4.75425 3.19059   3
  -1  -4  16 3.41950 3.87651  13
  -1   4  16-0.22619 1.39246  19
   1  -4 -16 7.85276 2.49340  14
  -1  -4  16 2.58939 4.14233  15
   1  -4 -16 1.25302 3.93192  10
   1  -4 -16 3.45559 2.20953  14
   1   4 -16 5.38700 2.71620  14
   1   4 -16-0.35862 3.54634   4
   1  -4 -16-1.59275 3.82226  18
  -1   4  16 2.86531 2.79898  15
   1  -4 -16 4.26717 1.75222   4
  -1  -4  16 0.97164 2.17125   9
   1  -4 -16 6.57100 3.61753  15
  -1  -4  16 4.57712 4.13363  21
   1   4 -16 4.33145 4.54800  15
   1   4 -15 319.713 14.9613  14
   1   4 -15 336.644 17.1583  15
   1  -4 -15 256.927 13.3076   6
   1  -4 -15 331.530 15.7411  15
  -1  -4  15 306.405 16.4299  15
  -1  -4  15 311.228 14.4247   9
   1  -4 -15 316.235 15.8489   7
  -1   4  15 275.907 13.8161  19
   1  -4 -15 286.888 15.9403  18
  -1  -4  15 313.006 16.0763  13
  -1  -4  15 326.420 16.2568  21
   1  -4 -15 305.050 14.5703  14
   1  -4 -15 300.243 14.3710  14
   1  -4 -15 287.348 13.9749   4
   1   4 -15 314.404 15.9873   4
  -1  -4  15 319.022 15.7328   3
  -1   4  15 307.587 15.0980  15
   1  -4 -15 312.011 16.2356  10
  -1   4  14 192.533 10.2081  15
   1  -4 -14 201.975 10.7526  15
   1   4 -14 154.254 8.75970   5
  -1  -4  14 193.883 11.1357  21
   1  -4 -14 182.862 8.91620   6
  -1   4  14 190.705 9.49479  22
   1  -4 -14 201.306 11.3475  10
  -1  -4  14 196.323 11.5508  15
  -1  -4  14 207.728 10.9109   3
   1  -4 -14 181.565 11.0021  18
  -1  -4  14 197.372 9.75087   9
  -1   4  14 180.236 9.14017  19
   1  -4 -14 200.340 10.9221   7
   1   4 -14 198.791 10.1327  14
   1  -4 -14 195.585 9.82238  14
   1   4 -14 196.539 11.1003   4
   1   4 -14 207.756 12.1349  15
   1  -4 -14 183.003 9.31025   4
  -1   4  13 56.5430 3.80021  19
   1  -4 -13 66.7809 4.45888  14
  -1   4  13 70.7248 4.71774  15
  -1  -4  13 68.1544 4.44732   9
  -1  -4  13 72.5499 5.76625  21
   1  -4 -13 66.3706 3.70510   6
  -1  -4  13 72.7057 5.42597   3
   1  -4 -13 50.7365 3.02673   9
   1  -4 -13 70.4746 5.49503  18
   1   4 -13 63.0500 3.65185   5
   1   4 -13 57.3675 6.06368  15
  -1  -4  13 71.9505 5.93277  15
   1   4 -13 64.5039 5.50259   4
   1  -4 -13 67.2945 3.99498   4
  -1   4  13 60.0453 3.96574  22
   1   4 -13 63.2223 4.65232  14
   1  -4 -13 60.7067 5.05001   7
   1  -4 -13 65.1154 5.00353  15
   1  -4 -13 63.8723 5.60874  10
   1  -4 -12 157.558 8.09785   6
   1  -4 -12 172.729 9.22652  15
  -1  -4  12 172.442 10.0748  15
   1   4 -12 170.672 10.4160  15
   1   4 -12 162.833 8.09255  16
   1  -4 -12 169.515 8.61246  14
  -1   4  12 160.801 8.22465  22
   1   4 -12 163.260 8.80395  14
  -1  -4  12 176.228 8.89766  14
   1   4 -12 158.354 9.60613   4
   1  -4 -12 146.405 7.54025  12
  -1  -4  12 169.305 8.65267   9
   1   4 -12 176.535 9.95993  22
  -1   4  12 157.375 8.04716  19
   1  -4 -12 170.392 9.49906  18
   1  -4 -12 154.287 7.64845   9
   1  -4 -12 169.991 9.59647  10
   1   4 -12 166.159 8.11543   5
  -1   4  12 165.405 8.84933  15
   1  -4 -12 175.173 9.33199   7
   1   4 -11 184.749 9.04749   5
  -1   4  11 178.778 9.00583  22
  -1  -4  11 183.117 10.6897  15
  -1  -4  11 191.550 9.66980  14
   1   4 -11 191.928 9.66653  14
   1   4 -11 182.323 9.03142  16
   1  -4 -11 191.163 10.0229   7
  -1   4  11 181.023 8.96550  19
   1  -4 -11 173.595 9.40235  14
   1  -4 -11 174.335 8.64940  12
  -1  -4  11 191.320 9.58654   9
   1  -4 -11 198.006 9.85085  15
   1   4 -11 186.754 10.4911   4
  -1   4  11 179.219 9.57817  15
   1   4 -11 187.064 10.5137  22
   1  -4 -11 183.643 8.71662   9
  -1  -4  11 173.552 8.88525  17
   1   4 -11 198.137 11.0787  15
   1   4 -10 1237.56 53.5338  16
  -1  -4  10 1139.72 53.3114  17
  -1  -4  10 1229.10 55.0442  15
   1  -4 -10 1048.15 53.2046   9
   1  -4 -10 1190.15 54.2066   7
   1   4 -10 1267.46 54.8946  22
  -1   4  10 1204.73 53.8621  15
   1   4 -10 1187.79 53.9376  14
  -1   4  10 1104.86 53.3404  22
  -1  -4  10 1263.56 54.0048  14
   1  -4 -10 1246.49 54.0354  15
   1   4 -10 1244.69 55.2455  15
   1   4 -10 1244.37 53.5544   5
   1  -4 -10 1220.32 53.8394  14
  -1  -4  10 1277.62 53.9487   9
   1  -4 -10 1232.72 53.5528   5
  -1   4  10 1189.28 53.3793  19
   1   4 -10 1231.41 54.7551   4
   1  -4 -10 1212.93 53.4823   3
   1  -4  -9 864.374 38.5640   9
   1  -4  -9 880.721 38.7231   3
   1  -4  -9 875.612 38.8641  16
   1  -4  -9 858.218 39.0567  14
  -1   4   9 843.597 38.6484  19
  -1  -4   9 872.258 40.1229  15
   1   4  -9 869.992 39.1997  14
   1  -4  -9 850.740 39.3467   7
  -1  -4   9 815.883 38.6280  17
   1   4  -9 856.044 38.8242   5
   1  -4  -9 855.780 38.8490   5
  -1   4   9 857.084 39.0182  15
  -1  -4   9 877.023 39.1631  14
   1   4  -9 879.643 39.9038   4
   1   4  -9 868.338 40.3024  15
   1  -4  -9 849.650 39.0929  15
  -1  -4   9 842.788 39.1008   9
   1   4  -9 874.770 39.9467  22
   1   4  -9 881.842 38.8434  16
  -1  -4   8 1552.32 66.7512   9
   1  -4  -8 1488.02 66.4880   5
   1  -4  -8 1488.81 66.7999   7
   1   4  -8 1477.97 67.3087   4
   1  -4  -8 1499.46 66.3474  21
  -1  -4   8 1456.00 67.4877  15
   1  -4  -8 1452.52 66.1750   9
  -1  -4   8 1507.26 66.9647   1
   1  -4  -8 1491.61 66.4645  16
   1  -4  -8 1492.38 66.5867  14
   1   4  -8 1621.41 67.4861  22
  -1   4   8 1511.81 66.5042  15
   1  -4  -8 1502.83 66.3423  13
  -1  -4   8 1518.07 66.6906  14
   1   4  -8 1550.05 67.6945  15
  -1   4   8 1422.95 66.2129  19
  -1  -4   8 1435.36 66.2639  17
   1  -4  -8 1442.50 66.5179  15
   1   4  -8 1508.75 66.4419  16
   1   4  -8 1509.71 66.4513   5
   1   4  -8 1453.14 66.6713  14
   1   4  -7 354.249 17.4285  14
   1  -4  -7 368.961 17.0534   9
   1   4  -7 378.625 17.2924  16
   1  -4  -7 372.357 17.3655  14
  -1  -4   7 400.165 17.9652   4
   1  -4  -7 369.437 17.2818  16
   1  -4  -7 369.896 17.0619  21
   1   4  -7 357.561 17.9501   4
  -1  -4   7 362.921 17.4645   9
  -1  -4   7 382.165 17.7147   1
  -1   4   7 338.564 17.0291  19
   1   4  -7 370.996 17.2781   5
  -1  -4   7 378.603 17.1899   6
   1   4  -7 367.431 18.2218  15
   1  -4  -7 368.153 17.0596  13
   1  -4  -7 371.930 17.0517  20
  -1   4   7 387.710 17.4770  14
   1  -4  -7 349.509 17.2596   5
  -1   4   7 372.238 17.2363  15
   1  -4  -7 368.335 17.2479  15
  -1  -4   7 381.397 17.4421  14
   1   4  -7 393.916 18.1090  22
  -1  -4   7 393.431 18.2786  15
   1  -4  -7 360.115 17.4130   7
  -1  -4   6 833.144 37.4812  14
  -1  -4   6 861.069 37.3173   6
  -1  -4   6 846.263 37.6509   1
   1   4  -6 834.383 38.0237   4
   1  -4  -6 803.565 37.0717  13
  -1   4   6 839.590 37.2187  15
  -1  -4   6 861.989 37.9077   4
   1   4  -6 821.279 37.3834   5
  -1  -4   6 818.651 38.0846  15
  -1  -4   6 870.798 37.5916   9
   1   4  -6 802.386 37.3539  16
   1  -4  -6 830.813 37.4304   2
   1  -4  -6 835.866 37.4136   5
   1  -4  -6 831.738 37.3901  16
   1   4  -6 898.622 38.0992  22
   1  -4  -6 799.568 37.0797  20
   1   4  -6 793.402 37.9470   8
  -1   4   6 766.478 37.2418   7
  -1   4   6 828.192 37.4067   5
  -1   4   6 877.815 37.4438  14
   1  -4  -6 853.531 37.2286  15
   1  -4  -6 801.796 37.3158   7
   1   4  -6 779.232 37.4377  14
   1  -4  -6 820.362 37.3926  14
  -1  -4   5 99.7263 5.81627   4
   1   4  -5 102.734 5.54139  14
   1  -4  -5 104.136 5.44417   2
   1  -4  -5 103.418 5.24068  15
  -1  -4   5 98.1717 5.37211   6
  -1   4   5 103.928 5.26667   7
  -1   4   5 100.899 5.47012   5
   1  -4  -5 99.8650 5.41920  14
   1   4  -5 107.418 5.51675   5
  -1   4   5 111.895 5.51966  14
   1   4  -5 105.729 5.92078   8
   1  -4  -5 101.505 5.46868  16
   1   4  -5 95.6466 5.43277  16
   1  -4  -5 95.5525 5.07914  10
   1  -4  -5 106.402 5.37438   7
   1  -4  -5 99.5699 5.46780   5
  -1  -4   5 105.263 5.65756   1
  -1  -4   5 102.189 5.49825  14
   1  -4  -5 103.618 5.19973  11
  -1  -4   5 107.641 5.59334   9
   1   4  -5 103.557 5.92461   4
  -1   4   5 96.5244 5.20599  15
   1  -4  -5 98.5315 5.20355  19
   1   4  -4 94.8614 5.69975   4
  -1  -4   4 98.6827 5.65896   4
   1  -4  -4 100.616 4.97326  11
  -1   4   4 101.298 5.38928  16
   1  -4  -4 106.484 5.41668  14
  -1  -4   4 106.138 5.39895   5
  -1   4   4 99.3996 5.38385   5
   1  -4  -4 93.1946 4.79338  10
   1   4  -4 103.802 5.44745  16
   1  -4  -4 98.0610 5.17685  19
  -1   4   4 105.736 5.13924   7
   1  -4  -4 105.027 5.12463  15
   1   4  -4 99.1565 5.41068   5
   1  -4  -4 111.355 5.50293   5
   1  -4  -4 103.959 5.32989   2
  -1  -4   4 109.174 5.52771   9
   1   4  -4 92.5880 5.37893  14
  -1  -4   4 95.3438 5.36288  14
  -1   4   4 101.676 5.33884  14
   1  -4  -3 2.92375 0.85343  19
   1   4  -3 1.90698 1.11660  15
  -1  -4   3 1.73441 1.05950   4
   1  -4  -3 2.07067 0.85224   5
  -1   4   3 0.76242 0.81066  14
  -1  -4   3 0.73451 0.67809  14
   1   4  -3 2.84555 0.95978  14
   1   4  -3 2.99537 1.00150   5
  -1   4   3 1.76486 0.99957  16
  -1   4   3 1.70321 0.46666  11
  -1  -4   3 2.04159 0.85236   5
   1  -4  -3 1.88135 0.68484  15
  -1  -4   3 1.67405 0.89481  16
  -1   4   3 1.43174 0.76652   2
  -1   4   3 2.49228 0.97324   5
   1   4  -3 3.67884 1.07151  16
   1  -4  -3 2.28616 0.77703  14
   1  -4  -2 1496.89 71.0804   6
  -1   4   2 1648.43 71.0669  16
   1   4  -2 1432.56 70.9776  14
  -1   4   2 1725.40 71.1557   5
   1  -4  -2 1935.60 70.9108   8
  -1  -4   2 1484.17 71.0459  14
   1  -4  -2 1686.68 71.0804  14
   1   4  -2 1410.87 70.9898   5
   1   4  -2 1456.44 71.0180  16
   1   4  -2 1663.78 71.2140  15
  -1   4   2 1839.38 71.1614  14
  -1  -4   2 1372.88 70.9860  15
  -1   4   2 1866.34 71.0837   2
  -1  -4   2 1473.16 71.0316  16
  -1  -4   2 1468.77 71.0230   5
  -1   4   1 46.3289 2.52451   8
  -1  -4   1 39.6091 2.61417  15
  -1   4   1 50.1529 2.76046  14
   1  -4  -1 35.6953 2.16287  18
  -1   4   1 34.6682 2.61772  16
  -1   4   1 38.5234 2.66878   5
  -1   4   0 56.9523 3.19792   8
   1  -4   0 57.8577 3.46102  15
  -1   4   0 41.0543 3.14569  14
  -1  -4   0 61.9253 3.20447  15
  -1  -4   0 60.9926 3.36315   4
   1   4   1 2816.10 141.021  14
   1   4   1 3531.48 140.874  10
  -1  -4  -1 3334.91 140.922   4
   1   4   1 3286.93 141.260   5
   1   4   1 3264.17 140.647  15
  -1  -4  -1 2869.46 140.603  15
  -1   4  -1 3423.76 141.053   8
   1   4   1 3112.47 141.083   2
  -1  -4  -2 16.4756 1.26402  15
  -1  -4  -2 20.2492 1.61733   4
  -1  -4  -2 20.9358 1.62112  10
  -1   4  -2 18.6262 1.78931   6
   1   4   2 18.0395 1.50816  10
   1   4   2 19.7552 1.91076  14
  -1  -4  -2 19.3322 1.89280   5
   1  -4   2 20.8076 1.80300   6
  -1  -4  -2 34.8453 2.24312  14
   1  -4   2 21.2274 1.82111  14
  -1   4  -2 23.3422 1.99315  18
  -1  -4  -2 21.8985 1.87573   2
   1   4   2 19.7599 1.96206   5
   1  -4   3 216.804 10.0959   6
  -1  -4  -3 205.134 10.2265  14
  -1  -4  -3 205.545 9.82021  10
   1  -4   3 214.139 10.3465   4
   1   4   3 211.374 10.1495   7
  -1  -4  -3 203.402 10.1769   2
  -1   4  -3 197.955 10.0893   6
  -1   4  -3 220.958 10.5168  18
   1  -4   3 207.864 10.1833   1
   1  -4   3 212.202 10.1506  14
  -1  -4  -3 195.368 9.63312   4
   1   4   3 203.615 10.1929  14
  -1  -4  -3 204.686 10.2912   5
   1   4   3 201.419 9.95788  11
  -1   4  -3 204.545 10.1245  14
   1   4   3 203.543 9.74003  10
  -1  -4  -4 523.725 25.5930  10
  -1  -4  -4 565.170 25.9618   7
  -1   4  -4 576.725 25.8084   6
   1   4   4 551.264 25.5230  10
   1  -4   4 600.802 26.0378   1
  -1   4  -4 571.082 25.8825  14
   1   4   4 549.850 25.2245  18
  -1  -4  -4 601.852 25.9010  11
   1   4   4 603.641 26.0389  14
  -1   4  -4 504.306 26.0425  22
   1  -4   4 574.148 26.0250   4
   1  -4   4 559.603 25.7099  17
  -1  -4  -4 594.740 26.0197  14
  -1  -4  -4 564.883 25.9787   5
   1   4   4 568.484 25.8594   7
   1  -4   4 459.789 25.9613  15
   1  -4   4 564.633 25.8649  14
  -1  -4  -4 563.461 25.1970   4
   1  -4   4 607.809 26.2667  22
  -1  -4  -5 911.260 40.9852   7
   1  -4   5 924.120 40.6385  17
  -1  -4  -5 817.186 39.9282  19
  -1   4  -5 940.848 40.7649   6
  -1   4  -5 934.015 40.8810  14
   1  -4   5 895.690 40.9647   4
  -1   4  -5 910.952 40.9330   1
  -1   4  -5 951.221 41.2938  22
  -1  -4  -5 865.973 39.9585   4
   1  -4   5 946.034 40.8917  14
  -1   4  -5 818.328 41.1454  15
  -1  -4  -5 899.851 40.8776  11
   1  -4   5 928.018 40.9865   1
   1  -4   5 971.553 41.3019  22
  -1  -4  -5 900.183 40.9221  14
   1   4   5 863.560 39.8689  15
  -1  -4  -5 910.253 40.8986   5
  -1  -4  -5 949.572 39.9165  15
   1   4   5 955.070 41.0072  14
  -1  -4  -5 881.439 40.6097  10
   1   4   5 958.107 40.9314   7
   1   4   5 907.084 40.6112  10
   1  -4   5 974.212 41.3310  15
  -1  -4  -6 20.0154 2.25587  14
   1  -4   6 15.3091 2.04138   1
  -1   4  -6 17.5193 1.94734   6
   1   4   6 20.3402 1.36105  15
   1  -4   6 16.3098 2.47793  15
  -1   4  -6 21.1768 2.26693   1
  -1   4  -6 22.6349 2.24475  14
  -1   4  -6 19.1380 2.67063  15
  -1  -4  -6 20.2869 1.41474  15
  -1   4  -6 22.6035 2.61790  22
  -1  -4  -6 17.5863 2.04505   5
   1  -4   6 18.4229 2.04749  14
  -1  -4  -6 17.3483 2.05006  10
   1  -4   6 19.0028 1.87914  17
  -1  -4  -6 17.8247 1.80595  18
  -1  -4  -6 18.1820 2.06316  11
   1   4   6 21.9936 2.27729   7
   1  -4   6 20.1602 2.37818   4
   1  -4   6 16.8223 2.31619  22
  -1  -4  -6 20.1488 2.17907   7
  -1  -4  -7 3895.78 170.136  15
   1  -4   7 3853.07 171.390  22
  -1   4  -7 3757.10 171.518  15
  -1  -4  -7 3778.93 171.059  11
   1  -4   7 3944.18 170.956  14
  -1   4  -7 3894.04 170.673   6
  -1  -4  -7 3916.05 171.183   7
  -1  -4  -7 3749.70 170.840   5
   1  -4   7 3825.71 170.552  17
   1  -4   7 3844.75 170.978   4
   1  -4   7 3913.71 171.502  15
  -1  -4  -7 3832.14 170.999  14
  -1   4  -7 3991.27 171.497  22
   1   4   7 3920.71 170.034  15
  -1  -4  -7 3721.57 170.697  18
  -1   4  -7 3837.39 171.093   1
  -1   4  -7 3854.22 170.915  14
   1   4   7 3967.36 171.058   7
  -1  -4  -7 3638.96 170.929  10
  -1  -4  -8 2434.51 110.289  10
   1  -4   8 2388.92 109.682  17
  -1  -4  -8 2431.88 109.022   9
   1  -4   8 2495.71 110.225   4
  -1   4  -8 2512.04 110.193  14
  -1   4  -8 2492.78 110.833  22
   1  -4   8 2474.51 110.751  15
   1   4   8 2436.48 109.297  15
  -1  -4  -8 2544.15 110.139  18
  -1  -4  -8 2477.65 109.458  15
  -1   4  -8 2468.01 109.838   6
  -1   4  -8 2538.76 110.411   1
  -1  -4  -8 2454.98 110.446   7
  -1  -4  -8 2453.37 110.021   5
   1  -4   8 2518.35 110.153  14
   1  -4   8 2588.31 110.756  22
  -1  -4  -8 2484.97 110.253  14
  -1   4  -8 2442.65 110.926  15
   1  -4   9 847.625 37.9795   9
  -1   4  -9 871.237 38.6034  14
  -1  -4  -9 795.150 37.0906   9
  -1  -4  -9 840.533 38.2667   5
   1  -4   9 875.659 38.0263  17
   1  -4   9 892.500 38.5912  14
  -1   4  -9 886.550 39.3295  22
   1  -4   9 896.007 38.6522   4
  -1  -4  -9 755.977 37.0728   9
  -1  -4  -9 852.225 38.6042  14
   1  -4   9 854.162 39.0267  22
  -1  -4  -9 820.124 38.8312   7
   1  -4   9 889.642 39.2276  15
  -1   4  -9 882.972 38.1440   6
  -1   4  -9 862.631 39.7202  18
   1   4   9 885.068 37.7024  15
  -1   4  -9 891.447 38.8831   1
  -1  -4  -9 878.309 37.8834  15
  -1  -4  -9 872.892 38.8562  10
  -1  -4  -9 892.927 38.6919  18
  -1   4  -9 868.918 39.4484  15
  -1  -4 -10 82.3111 5.15202   5
  -1  -4 -10 80.1796 5.45178  14
  -1   4 -10 84.7150 5.02866   6
   1  -4  10 84.3770 4.93058   9
  -1   4 -10 86.4407 5.53888  14
  -1  -4 -10 84.0238 4.93810  15
  -1   4 -10 86.4572 6.68846  18
  -1  -4 -10 73.7568 5.54380  18
  -1  -4 -10 92.5546 5.95578  10
   1  -4  10 77.6136 5.45551   4
   1  -4  10 82.3081 5.42997  14
  -1   4 -10 91.4202 5.90531   1
   1   4  10 74.9667 4.67568  15
  -1   4 -10 89.4453 6.50375  15
   1  -4  10 84.2159 6.18318  15
  -1  -4 -10 83.2342 5.85169   7
   1  -4  10 81.6703 5.97218  22
   1  -4  11 19.0740 2.19875   9
  -1  -4 -11 19.1228 2.75443  14
   1  -4  11 15.9447 1.59730  12
  -1  -4 -11 20.5898 2.43171   5
   1  -4  11 17.2357 3.35329  15
   1  -4  11 18.6014 2.77338   4
  -1  -4 -11 21.6036 3.02064  18
  -1   4 -11 17.1250 2.71761  14
  -1   4 -11 22.6744 3.82633  15
   1  -4  11 13.8996 2.60096  14
  -1  -4 -11 19.4113 2.43632  15
  -1  -4 -11 16.1996 2.94097   7
  -1   4 -11 15.7152 2.11626   6
  -1  -4 -11 21.1083 3.17402  10
   1   4  11 18.9993 2.11204  15
  -1   4 -11 19.2790 2.97432   1
  -1   4 -11 13.6079 3.67723  18
  -1   4 -12 122.521 9.00029  18
  -1  -4 -12 130.325 7.20108   5
  -1  -4 -12 133.833 8.22883  18
  -1   4 -12 139.077 8.17814   1
  -1  -4 -12 129.535 7.12473  16
  -1  -4 -12 130.057 8.23965   7
  -1   4 -12 130.145 7.72262  14
  -1   4 -12 126.794 7.00291   6
  -1  -4 -12 117.502 7.58404  14
  -1  -4 -12 132.169 8.46587  10
   1   4  12 123.615 6.98498  15
  -1   4 -12 141.778 8.93335  15
   1  -4  12 138.892 7.01544   9
   1  -4  12 113.829 6.27813  12
   1  -4  12 133.137 8.46929  15
  -1  -4 -12 130.056 7.32296  15
  -1  -4 -13 230.325 11.9544  14
   1  -4  13 229.450 11.0385   9
  -1   4 -13 223.005 13.6825  18
   1   4  13 233.540 11.7756  22
   1  -4  13 243.840 13.0644  15
  -1   4 -13 237.922 12.4402   1
  -1   4 -13 229.809 13.2051  15
  -1  -4 -13 221.486 12.5892  18
  -1  -4 -13 231.615 12.6842   7
  -1  -4 -13 210.814 11.1473  16
  -1   4 -13 225.932 11.9536  14
  -1  -4 -13 230.394 12.7586  10
  -1  -4 -13 237.383 11.3448   5
  -1  -4 -13 222.516 11.5939  15
   1   4  13 222.494 11.2524  15
   1  -4  13 193.949 10.2187  12
  -1  -4 -14 42.9882 4.27129  14
  -1  -4 -14 46.0366 3.65672  16
  -1   4 -14 44.2157 4.78234   1
   1  -4  14 46.5847 5.36997  15
  -1  -4 -14 48.4506 5.25831  18
   1   4  14 43.3106 3.84169  15
  -1  -4 -14 49.3867 5.11585   7
  -1   4 -14 47.6799 4.45743  14
   1  -4  14 53.1808 3.59914   9
  -1   4 -14 57.0338 6.42923  18
  -1   4 -14 46.4124 3.68209   5
  -1  -4 -14 45.6219 5.25842  10
  -1  -4 -14 49.6962 3.71449   5
  -1   4 -14 50.9139 5.91476  15
  -1  -4 -14 52.6863 4.49395  15
   1   4  14 53.7746 4.49933  22
  -1  -4 -15 11.0306 3.95010  10
   1  -4  15 10.6431 1.85941   9
  -1   4 -15 9.98137 2.00915  16
   1   4  15 9.11577 2.62684  15
  -1  -4 -15 8.24075 2.80037  14
  -1   4 -15 8.18161 3.02032  14
  -1  -4 -15 5.48904 3.71262  18
  -1  -4 -15 15.3512 3.92749   7
  -1  -4 -15 7.77745 2.91741  14
   1  -4  15 11.6469 3.84225  15
  -1   4 -15 12.7633 4.71375  15
  -1  -4 -15 9.51661 2.10125   5
   1   4  15 8.59438 2.88102  22
  -1  -4 -15 13.5761 3.15347  15
  -1   4 -15 8.29434 2.00294   5
  -1  -4 -15 8.35534 2.01961  16
  -1   4 -15 7.41494 3.53919   1
  -1   4 -15 11.6608 4.96538  18
  -1   4 -16 118.039 9.86254  18
   1   4  16 127.616 7.39376  22
  -1  -4 -16 118.197 8.53507   7
  -1  -4 -16 110.314 7.15612  14
  -1  -4 -16 108.024 8.47329  18
  -1   4 -16 113.323 9.10625  15
   1  -4  16 103.656 5.76189   9
   1   4  16 108.596 6.96822  15
   1  -4  16 110.565 7.51694   3
  -1   4 -16 101.178 6.00417   5
  -1   4 -16 107.280 7.98434   1
  -1  -4 -16 116.837 7.62636  15
   1  -4  16 108.344 8.57252  15
  -1  -4 -16 108.465 6.17753   5
  -1   4 -16 95.5205 5.95032  16
  -1  -4 -16 102.904 8.53286  10
  -1  -4 -16 119.163 7.55934  14
  -1  -4 -16 98.5706 6.04043  16
  -1   4 -16 109.384 7.44790  14
  -1  -4 -17 33.1009 5.26673   7
  -1  -4 -17 26.7186 4.16793  14
  -1  -4 -17 31.2644 4.61237  15
  -1  -4 -17 30.0417 3.96995  14
  -1   4 -17 46.8791 7.32460  18
   1   4  17 32.3098 4.07132  22
   1  -4  17 46.6064 5.84439  21
   1  -4  17 40.6346 5.68415  15
   1  -4  17 36.6548 4.53515   3
  -1   4 -17 23.0013 4.06542  14
  -1  -4 -17 29.9746 5.35849  18
  -1  -4 -17 30.4301 2.72331   5
  -1  -4 -17 34.7941 2.77755  16
  -1  -4 -17 32.6273 5.45039  10
  -1   4 -17 38.9009 6.59289  15
  -1   4 -17 39.6695 5.23902   1
   1   4  17 28.9175 3.92520  15
  -1  -4 -18 37.1352 5.40712   7
   1   4  18 28.0556 4.00482  22
  -1  -4 -18 29.5553 4.09689  14
   1  -4  18 18.8990 4.91523  15
  -1   4 -18 22.1440 6.01941  15
   1  -4  18 30.4523 4.97429  21
  -1  -4 -18 16.5980 4.94490  10
  -1   4 -18 34.5375 4.74369   1
  -1   4 -18 28.2334 6.53193  18
   1   4  18 21.9686 3.69322  15
  -1  -4 -18 30.5295 5.48635  18
  -1   4 -19 74.0030 9.56719  18
  -1  -4 -19 92.7817 8.00140   7
   1  -4  19 78.7332 8.02797  15
  -1  -4 -19 91.3682 8.56936  10
  -1  -4 -19 87.4684 8.39867  18
   1  -4  19 82.8086 7.60241  21
   1  -4  19 79.4505 7.45672  13
  -1   4 -20 18.5815 6.36857  10
  -1   4 -20 3.01887 6.18150  18
  -1  -4 -20 14.1532 5.64250  18
  -1  -4 -20 8.17471 5.12861  10
  -1  -4 -20 13.1851 5.06344   7
   1  -4  20 4.74950 5.23349  15
  -1  -4 -21 2.47157 5.17959  10
  -1  -4 -21-2.89726 4.65905   7
  -1   4 -21-0.78529 6.24496  10
  -1   4 -21 2.39046 6.26581  18
   1  -4  21 4.40556 5.07793  15
  -1  -4 -21 1.72536 5.21475  18
  -1   4 -22 3.01491 6.12953   7
  -1  -4 -22 9.75535 5.79928  10
  -1   4 -22 10.9045 7.06968  18
  -1   4 -22 1.65372 6.57909  10
   1  -4  22 1.71279 5.22532  15
  -1   4 -23 0.78932 6.17138   7
  -1  -5  23 4.41554 5.47286  15
  -1  -5  22 5.48803 5.50723  15
   1   5 -22 0.84835 6.28220  18
  -1  -5  21 15.7822 5.61693  15
   1  -5 -21 19.0429 5.44752  10
   1   5 -21 16.9421 6.87225  18
   1  -5 -20 7.37674 4.85182  10
  -1  -5  20 12.8470 5.57145  15
   1   5 -20 9.92938 6.57049  18
   1  -5 -20 11.1077 5.48117  18
   1  -5 -20 4.61374 3.84560   7
   1  -5 -19 77.9274 7.73736  10
   1   5 -19 88.9525 9.86486  18
   1  -5 -19 94.4909 7.34559   7
  -1   5  19 71.1433 5.97715  15
   1  -5 -19 72.3730 7.60667  18
  -1  -5  19 63.2491 7.62689  15
  -1  -5  18 133.376 9.59838  13
  -1   5  18 121.797 8.00937  15
  -1  -5  18 119.502 9.49847  21
   1   5 -18 129.501 10.0499   8
  -1  -5  18 140.821 10.1003  15
  -1  -5  18 120.507 8.83115   3
   1   5 -18 132.078 11.5038  18
   1  -5 -18 128.177 9.45401  18
   1  -5 -18 141.839 9.39477   7
   1  -5 -18 123.707 9.52250  10
   1  -5 -17 90.4406 6.87512  15
   1   5 -17 98.1484 9.35441  18
  -1   5  17 89.9683 6.29288  15
   1   5 -17 111.052 9.33873  15
  -1  -5  17 96.9350 7.89574  13
  -1  -5  17 101.567 8.07776  21
   1  -5 -17 88.0825 5.68264  14
   1   5 -17 95.5883 6.49308  14
  -1  -5  17 106.817 7.58131   3
   1  -5 -17 83.7853 7.10532   7
   1  -5 -17 81.0062 4.69797   4
   1  -5 -17 83.3777 5.79438  14
   1  -5 -17 96.6016 7.87945  18
  -1  -5  17 92.3018 8.15460  15
   1  -5 -17 98.7147 7.90641  10
  -1  -5  16 108.835 8.93997  15
   1   5 -16 124.870 8.67315   4
   1  -5 -16 122.082 6.79682  14
   1  -5 -16 107.019 8.36180  18
   1  -5 -16 122.317 6.99564  14
   1   5 -16 112.459 9.35424  15
   1  -5 -16 105.064 5.66433   6
  -1  -5  16 104.598 8.49808  13
  -1  -5  16 132.591 8.99666  21
  -1  -5  16 112.788 6.81828   9
   1  -5 -16 126.552 7.92482  15
   1  -5 -16 115.591 8.56503  10
   1   5 -16 124.411 7.50744  14
   1  -5 -16 110.677 5.94680   4
  -1   5  16 107.718 7.13991  15
   1  -5 -16 119.516 8.05432   7
  -1  -5  16 126.305 8.29408   3
  -1  -5  15 13.5224 2.70245   9
  -1   5  15 12.7700 1.96134  22
   1  -5 -15 16.3667 2.77171  14
   1   5 -15 10.7825 1.68700   5
   1   5 -15 13.8554 4.14344   4
  -1  -5  15 13.3903 4.08736  15
  -1  -5  15 10.6645 1.11519  12
  -1  -5  15 11.8933 3.99204  21
   1  -5 -15 6.18888 3.66655  18
   1  -5 -15 13.6045 3.79192  10
   1  -5 -15 15.6040 3.50324  15
   1  -5 -15 16.7048 3.53214   7
   1  -5 -15 14.9906 1.75597   6
   1   5 -15 15.4762 3.09855  14
  -1  -5  15 17.0840 3.94163   3
  -1   5  15 13.2096 2.85581  15
   1  -5 -15 17.0886 1.91050   4
   1   5 -15 10.4697 4.65219  15
   1   5 -14 737.880 33.6239   4
   1  -5 -14 722.192 31.4781   4
   1  -5 -14 673.104 31.5294   6
  -1   5  14 681.454 32.2835  15
   1   5 -14 690.903 32.4533  14
  -1  -5  14 772.683 33.4371   3
  -1  -5  14 696.903 33.5406  21
   1  -5 -14 666.985 33.1163  18
   1   5 -14 769.926 34.6106  15
  -1  -5  14 707.963 32.2211   9
   1   5 -14 651.335 31.4884   5
   1  -5 -14 696.533 33.3009  10
   1  -5 -14 724.604 33.1990   7
   1  -5 -14 701.301 32.2109  14
  -1   5  14 640.244 31.5015  22
  -1  -5  14 733.715 34.0558  15
   1  -5 -13 782.128 35.5423  10
   1  -5 -13 781.741 34.1434   6
   1  -5 -13 701.437 33.4483   9
   1  -5 -13 767.378 34.6102  14
   1  -5 -13 797.459 35.4393  18
  -1   5  13 699.232 33.9044  22
  -1  -5  13 802.342 36.3367  15
   1  -5 -13 689.259 33.5141  12
   1   5 -13 764.731 35.8145   4
   1   5 -13 752.967 34.1094   5
  -1  -5  13 779.245 34.8801  14
   1   5 -13 760.942 34.8649  14
   1   5 -13 774.675 36.5551  15
  -1  -5  13 840.787 34.8134   9
   1  -5 -13 787.690 34.9548  15
   1   5 -13 806.075 36.2479  22
  -1   5  13 750.515 34.6353  15
   1  -5 -13 807.901 35.4261   7
   1  -5 -12 30.8252 2.28310  12
   1  -5 -12 34.8066 3.45231  15
  -1  -5  12 36.5446 4.56352  15
   1  -5 -12 33.0067 3.65885  18
   1   5 -12 37.8844 2.88536   5
   1   5 -12 33.4434 4.13221   4
  -1  -5  12 30.9175 3.19415   9
   1  -5 -12 32.7952 3.65169  10
   1   5 -12 30.9348 3.40202  14
   1  -5 -12 33.2779 3.48301   7
   1   5 -12 35.2037 4.67505  15
  -1   5  12 31.9990 3.12604  15
   1   5 -12 36.3668 4.47066  22
  -1  -5  12 29.8567 2.55134  17
   1  -5 -12 29.9056 3.09085  14
  -1   5  12 27.3266 2.43497  22
  -1  -5  12 33.9818 3.34644  14
   1  -5 -12 31.0465 2.20947   9
   1   5 -12 33.0565 2.88789  16
   1  -5 -11 39.7111 3.36375  14
   1  -5 -11 42.0932 3.72365  10
  -1  -5  11 33.8659 2.83224  17
   1   5 -11 40.7717 3.14466  16
  -1   5  11 33.6679 2.63101  22
   1  -5 -11 45.3936 3.73277  18
  -1  -5  11 34.5310 4.53390  15
  -1  -5  11 32.8734 3.43476   9
   1   5 -11 40.7405 3.58594  14
   1  -5 -11 37.9971 3.42805  15
   1   5 -11 39.3475 3.11763   5
   1   5 -11 38.9388 4.36305  22
   1  -5 -11 40.3705 2.60793   9
   1  -5 -11 35.2936 3.57968   7
  -1  -5  11 41.9884 3.58639  14
   1   5 -11 42.9609 4.88759  15
   1  -5 -11 42.3138 2.83091   3
  -1   5  11 32.8228 3.18968  15
   1   5 -11 40.7598 4.61239   4
   1  -5 -10 60.5261 4.08234  15
   1  -5 -10 54.5364 3.86008   5
   1   5 -10 56.0833 4.27723  14
   1   5 -10 63.2861 5.44836  15
   1  -5 -10 54.1810 4.25731  10
  -1  -5  10 59.8979 5.04792  15
   1  -5 -10 56.9743 3.56910   3
   1  -5 -10 59.1480 4.06527  14
  -1  -5  10 59.0249 4.24750   9
  -1  -5  10 57.5049 3.66773  17
  -1  -5  10 57.4754 4.18023  14
   1  -5 -10 53.4249 4.18112  18
  -1   5  10 61.8772 4.00116  15
   1   5 -10 57.2728 3.89812  16
   1   5 -10 58.2772 3.90479   5
   1   5 -10 64.3278 5.19991  22
   1   5 -10 66.4861 5.13545   4
   1  -5 -10 56.6992 4.20672   7
   1  -5 -10 53.7298 3.44194   9
  -1  -5   9 62.6012 4.01522  17
   1   5  -9 84.1363 5.73853  15
  -1  -5   9 64.5948 5.33660  15
   1  -5  -9 68.1353 4.30034   5
   1   5  -9 73.1432 4.61414  14
  -1  -5   9 67.0171 4.50626   9
  -1   5   9 60.6838 4.05679  15
  -1  -5   9 68.0595 4.67825   1
   1  -5  -9 58.9862 3.78503   9
  -1  -5   9 67.8883 4.50374  14
   1   5  -9 67.1511 4.28524  16
   1  -5  -9 67.2156 3.93658  21
   1   5  -9 71.5240 5.33500   4
   1   5  -9 61.6273 5.00337   8
   1  -5  -9 55.3542 4.29186  10
   1  -5  -9 64.3261 4.24117  16
   1   5  -9 66.1526 4.24430   5
   1  -5  -9 69.2399 4.23974  15
   1  -5  -9 72.9021 4.44699  14
   1  -5  -9 63.2839 4.41178   7
   1   5  -9 70.8570 5.17949  22
  -1   5   8 1223.32 55.2392  15
  -1  -5   8 1261.36 55.7098   9
   1  -5  -8 1184.83 55.1162   9
   1  -5  -8 1180.60 55.4216  10
  -1  -5   8 1255.09 55.3329   6
   1  -5  -8 1176.83 55.0505  20
  -1   5   8 1292.17 55.6801  14
  -1  -5   8 1216.54 55.6171  14
   1  -5  -8 1245.66 55.5391   5
   1  -5  -8 1246.89 55.6543   2
   1   5  -8 1272.10 56.6716  15
   1  -5  -8 1240.65 55.0659  21
   1   5  -8 1239.50 56.3432   4
  -1  -5   8 1320.37 56.0625   1
   1  -5  -8 1227.89 55.5686  14
   1  -5  -8 1256.64 55.5158  16
  -1  -5   8 1293.17 56.5655  15
   1  -5  -8 1240.38 55.2890  15
   1   5  -8 1265.72 56.4305  22
   1   5  -8 1198.08 56.3397   8
   1   5  -8 1202.39 55.4641   5
   1   5  -8 1207.35 55.6647  14
   1  -5  -8 1213.18 55.5854   7
   1  -5  -8 1225.20 55.0463  13
   1   5  -8 1224.82 55.4701  16
  -1  -5   8 1282.62 56.1998   4
  -1  -5   7 70.4073 4.19434   6
   1   5  -7 67.2377 4.94950   8
  -1   5   7 68.8362 4.09936  15
   1  -5  -7 82.9777 4.06018  20
   1   5  -7 64.8068 4.48585  14
   1   5  -7 70.2161 4.37618   5
   1  -5  -7 69.8580 3.87597  13
   1  -5  -7 67.0129 4.33342   5
  -1  -5   7 65.9432 4.45302   9
   1  -5  -7 70.1198 4.41067   2
  -1   5   7 72.4078 4.21688   7
   1  -5  -7 65.7797 4.14174  11
   1  -5  -7 61.0314 4.02337  10
   1   5  -7 69.8356 5.06342  22
  -1   5   7 76.8941 4.51208  14
   1   5  -7 71.6078 5.05571   4
  -1  -5   7 65.5356 4.84639   4
   1   5  -7 65.3142 4.34225  16
   1  -5  -7 70.9596 4.09342  15
   1  -5  -7 70.0748 4.40798  14
   1  -5  -7 68.9685 4.26407   7
   1  -5  -7 68.8415 4.37945  16
  -1   5   7 65.4776 4.32267   5
  -1  -5   7 65.2274 4.52343   1
  -1  -5   7 74.1749 5.23374  15
  -1  -5   7 72.6792 4.51148  14
   1   5  -6 2341.91 94.5487  22
   1  -5  -6 1995.34 93.2737  10
  -1  -5   6 2175.09 93.9589   9
   1  -5  -6 2075.87 93.4463  19
  -1   5   6 2198.46 93.8300  14
   1   5  -6 2080.05 93.8170   5
   1   5  -6 2040.34 93.8843  14
   1   5  -6 2074.49 93.7968  16
  -1   5   6 2110.16 93.5432   7
  -1  -5   6 2135.90 94.0846   1
  -1  -5   6 2144.28 93.7780   6
  -1  -5   6 2102.34 93.8614  14
   1  -5  -6 2156.50 93.8761   5
   1   5  -6 2156.86 94.4362   4
   1  -5  -6 2127.12 93.8175   2
  -1   5   6 2103.04 93.8546   5
  -1  -5   6 2188.61 94.3335   4
  -1   5   6 2020.70 93.3898  15
   1  -5  -6 2119.76 93.8610  16
   1  -5  -6 2109.07 93.8242  14
   1  -5  -6 2029.66 93.4462  11
   1   5  -6 2069.70 94.3265   8
   1  -5  -6 2139.96 93.4404  15
   1   5  -5 262.687 13.5215   8
  -1  -5   5 291.681 13.2780  14
   1  -5  -5 278.312 13.2066  16
   1  -5  -5 285.837 13.2041  14
   1  -5  -5 252.579 12.7221  15
  -1   5   5 265.663 12.8349   7
   1  -5  -5 248.677 12.4015  10
   1  -5  -5 271.545 12.8644  19
  -1  -5   5 271.066 13.1649   6
  -1   5   5 294.172 13.2029  14
   1  -5  -5 270.931 12.6910  11
  -1   5   5 282.087 13.2349   5
  -1   5   5 291.991 13.2317  16
   1   5  -5 273.378 13.2173   5
   1  -5  -5 272.263 13.1051   2
   1   5  -5 272.415 13.2456  14
   1  -5  -5 277.605 13.2399   5
   1   5  -5 288.598 13.7213   4
  -1  -5   5 280.040 13.6010   4
   1   5  -5 267.919 13.1883  16
  -1  -5   5 265.643 13.2002   9
  -1  -5   4 25.7293 2.38738   4
   1  -5  -4 17.0059 1.93692   5
   1   5  -4 21.6585 2.11180  16
  -1   5   4 20.7126 1.71332   7
   1   5  -4 21.0386 2.08833  14
   1   5  -4 22.7667 2.06581   5
  -1   5   4 23.2874 2.13159  16
   1  -5  -4 23.1250 1.99514  14
   1  -5  -4 17.5436 1.78873   2
  -1   5   4 21.2836 2.06737   5
  -1   5   4 20.2747 1.99571  14
  -1  -5   4 25.1678 2.19910  14
   1   5  -4 17.9186 2.27361  15
  -1  -5   4 24.3154 2.03227   5
  -1   5   4 23.0164 1.96972   2
   1  -5  -4 22.3376 1.68296  15
   1  -5  -4 19.4315 1.79309  19
   1   5  -3 478.893 22.8653  14
  -1  -5   3 490.881 22.9042   5
  -1  -5   3 514.620 22.9568  14
  -1   5   3 475.557 22.8272   5
  -1  -5   3 501.979 22.9237  16
   1   5  -3 438.032 22.8391   5
   1  -5  -3 467.162 22.8678   5
   1   5  -3 544.023 23.2028  15
  -1   5   3 630.433 23.0701  14
   1  -5  -3 494.857 22.8743  14
  -1   5   3 572.291 22.9199   2
   1   5  -3 475.788 22.8622  16
  -1  -5   3 484.699 23.0969  15
  -1   5   3 497.859 22.8643  16
  -1   5   3 443.285 22.1221  11
  -1  -5   2 593.432 29.4548   5
   1   5  -2 616.043 29.4577  15
  -1   5   2 787.618 29.7240  16
   1  -5  -2 666.833 29.5704   6
   1  -5  -2 650.934 29.5044  14
   1   5  -2 590.094 29.4636   5
  -1  -5   2 580.691 29.4168  14
  -1  -5   2 690.169 29.6009  15
   1   5  -2 568.487 29.4056  16
  -1  -5   2 607.982 29.4600  16
   1  -5  -2 682.629 29.2223   8
  -1   5   2 789.317 29.6687  14
  -1   5   2 689.681 29.4696   2
   1   5  -2 558.009 29.3444  14
  -1   5   2 638.615 29.4680   5
   1  -5  -1 371.445 17.8671   8
  -1   5   1 413.890 18.2542   5
   1  -5  -1 422.374 18.2569  14
  -1  -5   1 330.783 18.0580  14
  -1   5   1 351.437 17.7802   8
   1   5  -1 397.386 18.0811  15
  -1   5   1 444.177 18.3151  16
   1   5  -1 372.693 18.1298   8
  -1   5   1 379.834 17.5268  18
   1   5  -1 417.194 18.3633   4
  -1  -5   1 390.600 18.0900  15
  -1   5   1 456.226 18.3428  14
  -1  -5   1 350.347 18.1493   5
  -1  -5   1 362.914 18.1713  16
  -1  -5   0 893.060 39.4326  15
   1  -5   0 872.933 39.6960  15
  -1   5   0 796.006 39.5530  14
   1  -5   0 902.494 39.5544   8
   1   5   0 803.722 39.3432  15
  -1  -5   0 870.368 39.7447   8
  -1   5   0 874.415 39.3124  18
  -1   5   0 915.506 39.5305   8
  -1  -5   0 958.558 39.7439   4
   1   5   0 901.667 39.7060   4
  -1   5  -1 275.454 12.8063  15
   1   5   1 255.130 12.5297   2
   1  -5   1 295.843 12.7914  15
   1   5   1 227.015 12.5655   5
  -1   5  -1 266.532 12.4225   8
  -1   5  -1 288.366 12.6897  22
   1   5   1 240.298 12.4944  14
  -1   5  -1 296.501 12.4899  18
   1   5   1 238.448 12.0208  15
  -1  -5  -1 259.614 12.0527  15
   1  -5   1 220.943 12.3714   6
  -1  -5  -1 239.209 12.2994   4
   1   5   1 273.804 12.2061  10
  -1  -5  -2 1522.08 68.2271   2
   1   5   2 1572.17 68.2326   2
  -1  -5  -2 1539.21 68.4064   5
  -1  -5  -2 1558.00 67.7947  10
  -1  -5  -2 1459.87 68.3022  16
  -1   5  -2 1694.65 68.5594  15
   1   5   2 1579.63 68.2583  14
   1   5   2 1630.50 68.4297   5
   1  -5   2 1580.88 68.2064   6
  -1  -5  -2 1426.90 67.4592  15
  -1   5  -2 1562.43 68.1716   8
  -1   5  -2 1483.17 68.2575  18
   1  -5   2 1436.08 68.1266  14
   1   5   2 1526.38 67.6975  10
  -1  -5  -2 1483.49 68.2684  14
  -1  -5  -2 1482.37 67.8606   4
  -1  -5  -3 56.7801 2.97804  15
   1   5   3 61.9266 3.77233   7
   1  -5   3 63.5448 4.04958   4
  -1   5  -3 54.4070 3.70746  14
   1   5   3 50.1009 3.18906  10
   1  -5   3 54.8059 3.73003   1
  -1   5  -3 54.0868 3.72597   6
   1   5   3 60.4618 3.57923  11
  -1  -5  -3 49.5605 3.29868   4
   1  -5   3 62.4679 3.79555  14
   1   5   3 62.3409 3.94235  14
  -1  -5  -3 57.3410 3.91207   5
  -1  -5  -3 56.0192 3.77359   2
  -1  -5  -3 62.5290 3.88986  14
  -1  -5  -3 58.8788 3.83912  16
  -1  -5  -3 59.9231 3.36819  10
   1  -5   3 68.4752 3.84491   6
  -1  -5  -4 4391.15 182.758  10
  -1  -5  -4 4243.92 183.273   2
   1  -5   4 4436.39 183.286   1
   1   5   4 4456.30 183.182   7
   1   5   4 4342.15 182.917  11
  -1  -5  -4 3971.36 182.039  15
  -1  -5  -4 4267.35 183.331   5
   1   5   4 3820.63 182.154  18
  -1  -5  -4 4244.86 183.290  16
  -1  -5  -4 4173.35 182.524   4
  -1  -5  -4 4193.99 183.265  14
   1  -5   4 4249.56 183.337   4
   1   5   4 4303.89 183.256  14
  -1   5  -4 4108.59 183.139  14
  -1   5  -4 4130.23 183.108   6
   1   5   4 3965.09 182.553  10
   1  -5   4 4255.09 183.203  14
   1  -5   4 4331.40 183.114   6
  -1  -5  -5 311.961 15.0366   7
   1   5   5 267.018 14.3761  10
   1  -5   5 321.166 15.1436   4
  -1  -5  -5 302.249 14.5144  10
  -1  -5  -5 305.269 15.0055  14
   1   5   5 315.961 15.0454  14
   1  -5   5 311.380 14.9276  14
   1  -5   5 305.233 14.7259  17
   1  -5   5 273.815 15.1191  15
   1   5   5 313.871 14.9291   7
  -1  -5  -5 300.047 14.9644   5
   1  -5   5 340.333 15.1779   1
  -1  -5  -5 309.013 13.7953  15
  -1  -5  -5 312.088 14.1421   4
  -1   5  -5 289.370 14.7664   6
  -1   5  -5 319.710 15.3484  22
  -1  -5  -5 343.078 14.9768  11
  -1   5  -5 297.247 14.8840  14
   1  -5   6 359.291 16.9200   4
  -1   5  -6 352.075 16.7635  14
  -1  -5  -6 338.786 16.7767  14
   1  -5   6 353.298 16.4585  17
   1   5   6 354.287 16.7040   7
  -1  -5  -6 355.681 16.6784  11
  -1   5  -6 333.375 17.2867  15
  -1  -5  -6 342.877 16.4113  10
  -1  -5  -6 325.556 15.6575  19
  -1  -5  -6 341.945 15.5759  15
   1  -5   6 348.430 17.2444  15
  -1   5  -6 364.603 17.2214  22
   1   5   6 359.830 16.8985  14
  -1  -5  -6 344.271 16.7512   5
   1  -5   6 358.867 16.9054   1
  -1  -5  -6 345.347 16.8084   7
   1  -5   6 347.506 16.7135  14
  -1  -5  -6 343.965 15.7175   4
  -1   5  -6 340.594 16.5558   6
   1   5   7 1219.23 57.0259  15
  -1   5  -7 1294.11 58.0050   6
  -1  -5  -7 1247.85 57.9071  10
   1   5   7 1314.29 58.2147   7
  -1  -5  -7 1321.75 57.1055  15
  -1  -5  -7 1274.68 56.9048  20
  -1  -5  -7 1344.15 58.2984  14
  -1  -5  -7 1197.29 56.9442   4
   1  -5   7 1324.54 58.3503   4
  -1  -5  -7 1313.42 58.1877   5
  -1   5  -7 1349.94 58.9152  15
  -1  -5  -7 1321.11 58.2379  11
  -1   5  -7 1301.59 58.2067  14
  -1   5  -7 1379.04 58.8500  22
   1  -5   7 1342.42 58.8222  15
   1  -5   7 1377.46 58.2947  14
   1  -5   7 1342.42 57.8856  17
   1  -5   7 1295.68 58.3726   1
  -1  -5  -7 1306.96 58.3708   7
  -1  -5  -8 40.1142 3.46915   7
  -1   5  -8 32.8668 3.02269   6
   1  -5   8 28.2133 3.43277   4
   1   5   8 31.5426 3.22526   7
  -1   5  -8 34.4519 3.38969   1
   1  -5   8 38.4513 4.13457  15
  -1  -5  -8 32.1600 3.28472  14
  -1   5  -8 34.6790 3.88840  22
  -1  -5  -8 39.2390 3.46448  11
   1  -5   8 34.2337 2.92866  17
   1   5   8 33.4979 2.24345  15
   1  -5   8 32.8091 3.24072  14
  -1  -5  -8 30.8413 2.97170  18
  -1  -5  -8 34.0647 3.28543  10
  -1  -5  -8 31.1279 3.18248   5
  -1  -5  -8 34.9137 2.33702  15
  -1   5  -8 32.5195 3.99706  15
  -1   5  -8 37.1785 3.39091  14
  -1  -5  -9 14.6329 2.49012  16
  -1   5  -9 13.5073 2.64493   1
  -1  -5  -9 16.1076 1.87058  15
  -1  -5  -9 17.9115 1.47307   9
  -1  -5  -9 13.7635 2.53771   7
   1  -5   9 16.5406 2.83909   4
  -1   5  -9 10.9320 3.24227  22
   1  -5   9 16.9827 2.17747  17
   1   5   9 15.1898 1.62235  15
  -1  -5  -9 14.2713 2.31712   5
  -1  -5  -9 15.8161 2.56862  10
   1  -5   9 11.3146 3.02368  15
  -1   5  -9 17.7593 2.71178  14
  -1  -5  -9 13.7638 2.42639  18
   1  -5   9 17.3295 2.66995  14
  -1   5  -9 15.7045 2.21313   6
  -1  -5  -9 11.9367 2.48318  14
  -1  -5  -9 18.9330 2.69666  11
  -1   5  -9 16.0876 3.47963  15
  -1   5 -10 151.618 8.58854  14
  -1  -5 -10 145.976 8.72635  10
   1  -5  10 155.092 8.60780  14
  -1  -5 -10 149.607 8.59181  14
   1  -5  10 156.520 8.10049   9
  -1  -5 -10 160.977 9.00355   7
  -1   5 -10 173.252 9.66211  22
  -1  -5 -10 153.457 8.87704  11
  -1  -5 -10 148.374 8.26815  16
  -1  -5 -10 149.958 8.49369  18
   1  -5  10 153.322 8.71920   4
  -1   5 -10 154.170 8.83304   1
  -1  -5 -10 152.254 8.33247   5
   1  -5  10 156.979 8.09203  17
  -1   5 -10 153.463 8.14835   6
   1  -5  10 153.428 9.42940  15
  -1  -5 -10 143.440 7.06546   9
   1   5  10 149.749 7.55536  15
  -1  -5 -10 135.839 7.11548   9
  -1   5 -10 162.736 9.67672  15
  -1  -5 -10 159.251 7.81520  15
  -1  -5 -11 123.296 7.69888   7
  -1  -5 -11 109.163 6.87701  16
  -1   5 -11 124.372 7.40197  14
   1  -5  11 117.290 7.47821   4
  -1  -5 -11 120.183 7.64570  10
  -1   5 -11 123.720 7.70076   1
  -1   5 -11 118.228 8.73051  18
  -1   5 -11 128.530 8.56379  15
   1   5  11 121.340 6.40394  15
  -1  -5 -11 106.151 6.91596   5
  -1  -5 -11 132.919 7.53983  18
   1  -5  11 126.313 7.45052  14
  -1  -5 -11 116.997 6.56481  15
  -1  -5 -11 121.001 7.35397  14
  -1   5 -11 119.607 6.90452   6
   1  -5  11 125.596 6.86472   9
   1  -5  11 125.725 8.20755  15
  -1   5 -12 425.778 21.2251  15
  -1  -5 -12 397.982 20.1416  18
  -1   5 -12 409.720 20.0757  14
  -1  -5 -12 397.686 19.4896   5
  -1  -5 -12 418.102 19.2454  15
   1   5  12 391.203 18.9340  15
  -1  -5 -12 418.524 20.5172   7
   1  -5  12 418.744 20.9917  15
  -1  -5 -12 406.956 19.4824  16
   1  -5  12 369.335 18.6621  12
  -1   5 -12 448.801 21.9355  18
   1  -5  12 413.021 19.3136   9
  -1  -5 -12 394.489 19.9363  14
  -1  -5 -12 405.734 20.4420  10
   1  -5  12 416.052 20.0145  14
   1  -5  12 417.966 20.1537   4
  -1   5 -12 404.585 20.3137   1
  -1  -5 -13 437.741 21.8819  16
  -1  -5 -13 480.204 21.9575  15
   1  -5  13 421.923 21.0878  12
   1  -5  13 483.095 21.8541   9
   1   5  13 447.237 21.5709  15
  -1   5 -13 493.305 23.1519   1
  -1   5 -13 498.612 24.6547  18
  -1  -5 -13 453.548 22.8395  18
  -1   5 -13 475.934 24.0015  15
  -1  -5 -13 446.801 23.1015  10
  -1  -5 -13 466.674 22.5996  14
  -1   5 -13 481.505 22.6627  14
  -1  -5 -13 461.368 23.1129   7
  -1   5 -13 469.157 21.8647   5
   1  -5  13 480.063 23.6434  15
  -1  -5 -13 467.568 22.0022   5
  -1  -5 -14-1.35951 3.37115  18
   1   5  14 0.69266 1.82495  15
  -1  -5 -14 2.36370 2.29289  15
  -1   5 -14 7.27791 4.41387  15
  -1   5 -14 0.94445 1.93311   5
  -1   5 -14 0.56310 2.02751  16
  -1  -5 -14 3.29123 2.11214   5
  -1   5 -14 0.35091 3.04291   1
   1  -5  14 0.09319 1.10538  12
   1  -5  14 0.54202 1.96919   9
  -1   5 -14 4.32687 4.13053  18
  -1  -5 -14 6.43777 3.01168   7
   1   5  14-0.95981 2.37167  22
   1  -5  14 1.66292 3.57104  15
  -1  -5 -14 0.28741 2.72597  14
  -1  -5 -14 0.20163 2.15152  16
  -1   5 -14 2.03149 2.82675  14
  -1  -5 -14-1.89430 3.36109  10
  -1   5 -15 96.7810 5.67428   5
  -1  -5 -15 82.2630 5.65462   5
  -1   5 -15 99.0732 5.73634  16
  -1  -5 -15 82.4094 6.07440  15
  -1  -5 -15 92.4307 5.73007  16
  -1   5 -15 96.5410 6.70372  14
   1   5  15 96.3472 5.81521  15
   1  -5  15 78.6438 4.42983  12
  -1   5 -15 96.3368 8.38822  15
   1   5  15 90.9235 6.26940  22
  -1  -5 -15 101.941 7.65316  10
  -1   5 -15 88.5004 8.56845  18
  -1  -5 -15 87.5362 6.54281  14
  -1   5 -15 96.4099 7.18567   1
   1  -5  15 104.799 8.11524  15
  -1  -5 -15 96.5953 7.38981   7
  -1  -5 -15 94.8733 7.40571  18
   1  -5  15 102.143 5.69636   9
  -1  -5 -16 604.333 29.6489  18
  -1  -5 -16 628.507 30.0163  10
  -1  -5 -16 613.336 28.4737  15
   1   5  16 599.747 28.3152  22
   1  -5  16 599.265 30.1204  15
  -1  -5 -16 577.800 27.6484  16
  -1  -5 -16 617.684 29.8648   7
  -1  -5 -16 579.734 27.6832   5
   1  -5  16 581.634 27.4933   9
   1   5  16 562.596 27.8696  15
  -1   5 -16 613.635 28.9039  14
  -1   5 -16 654.689 30.9542  15
  -1   5 -16 619.515 31.5308  18
  -1  -5 -16 585.338 28.6493  14
   1   5  17 84.4677 6.14403  15
  -1  -5 -17 100.639 7.96514   7
  -1   5 -17 91.1899 9.46396  18
  -1  -5 -17 99.7358 8.09194  18
   1  -5  17 99.1099 7.33945   3
  -1  -5 -17 90.2766 6.94153  14
  -1  -5 -17 114.685 8.68108  10
  -1  -5 -17 96.0700 5.63498  16
   1  -5  17 94.1854 8.04309  21
  -1   5 -17 111.994 9.31445  15
   1  -5  17 98.6296 8.46343  15
  -1  -5 -17 80.6527 5.45979   5
  -1   5 -17 92.0815 7.06395  14
  -1  -5 -17 92.6622 6.83254  15
   1   5  17 91.8783 6.61223  22
  -1  -5 -17 94.3822 6.64717  14
   1  -5  18 7.08361 4.61981  21
   1  -5  18 10.7086 4.67234  15
  -1  -5 -18 5.01778 4.67487  10
  -1  -5 -18 5.94183 4.64276  18
   1   5  18 13.9625 3.22967  15
  -1   5 -18 15.3436 6.09777  18
  -1  -5 -18 17.4290 4.60296   7
  -1  -5 -18 16.2276 3.82637  14
   1  -5  19 105.314 8.91756  13
   1  -5  19 122.884 9.59196  21
  -1   5 -19 109.903 11.2330  18
   1  -5  19 115.682 9.75278  15
  -1  -5 -19 120.686 9.43874  18
  -1  -5 -19 121.865 9.85203  10
  -1  -5 -19 116.420 9.34791   7
  -1  -5 -20 0.56516 5.06359  10
   1  -5  20 8.87266 5.16064  15
  -1  -5 -20 7.97573 4.63587  11
  -1  -5 -20 5.40363 4.71307   7
  -1   5 -20 3.11504 6.43346  18
  -1   5 -21-2.42166 6.80050  10
  -1  -5 -21 1.80687 5.19834  11
  -1  -5 -21-0.56832 4.76441   7
  -1   5 -21-1.64127 6.34235  18
  -1  -5 -21-3.58517 5.32478  10
   1  -5  21-3.46043 5.38385  15
  -1   5 -22 40.7397 8.60678  18
   1  -5  22 36.5627 6.68666  15
   1  -5  23-0.61837 5.23503  15
  -1  -6  23 1.31735 5.65785  15
  -1  -6  22 76.8347 8.71836  15
   1   6 -21 0.83258 6.69412  18
  -1  -6  21 1.21584 5.34470  15
   1   6 -20 19.7220 7.10270  18
   1  -6 -20 8.03469 4.74212  10
  -1  -6  20 5.81767 5.31260  15
   1  -6 -20 8.37956 4.48734  11
   1  -6 -19-1.41195 4.30444  10
   1  -6 -19-1.33954 4.13490  18
   1  -6 -19 0.92503 3.71955  11
   1  -6 -19-2.13621 4.19260   7
  -1  -6  19-5.56623 5.36122  15
   1   6 -18 40.8714 7.93787  18
   1  -6 -18 45.5434 4.99457   2
   1  -6 -18 50.2747 5.99159  10
  -1  -6  18 45.3762 6.44133  13
  -1  -6  18 46.0487 6.55212  15
   1  -6 -18 40.6517 5.76847  18
  -1  -6  18 53.9846 5.93193   3
  -1  -6  18 53.5407 6.55922  21
  -1   6  18 54.0442 4.76314  15
   1  -6 -18 59.7159 5.94005   7
  -1  -6  17 6.24496 4.31658  13
   1  -6 -17 3.69692 3.85459  10
   1  -6 -17 3.84302 3.92383  18
   1  -6 -17 2.07147 3.22110  15
   1  -6 -17 1.83489 2.52905  14
   1  -6 -17 6.45232 3.46154   7
   1   6 -17 4.92632 3.19170  14
  -1  -6  17 1.79295 4.44999  21
   1   6 -17 17.9554 6.26027  18
  -1  -6  17 1.00981 4.60161  15
  -1   6  17 5.32718 2.78253  15
  -1  -6  17 7.76197 3.88155   3
   1   6 -17 5.75118 4.74452   8
   1  -6 -16 58.9035 4.46234  14
   1   6 -16 55.5431 4.81882  14
   1  -6 -16 53.9748 4.83712  15
  -1  -6  16 51.8661 4.50496   9
  -1   6  16 44.2567 3.15631  22
   1   6 -16 51.0211 6.16037   8
  -1  -6  16 39.2972 5.81529  15
   1  -6 -16 57.2336 5.22114   7
   1  -6 -16 49.4055 5.57150  10
   1   6 -16 51.3064 6.68770  15
   1  -6 -16 41.6997 3.20518   6
  -1  -6  16 56.8322 6.38114  21
  -1  -6  16 49.6409 5.69727   3
   1  -6 -16 38.8143 2.66237   4
  -1   6  16 43.1315 4.26763  15
   1  -6 -16 56.6776 5.65164  18
  -1  -6  16 33.5222 2.57892  12
   1   6 -15-2.80738 4.13216   8
   1  -6 -15-0.66481 0.72541  12
  -1   6  15-0.43071 2.22557  15
   1  -6 -15 1.13845 2.24209  14
   1  -6 -15-0.09933 1.22088   4
  -1  -6  15-0.36213 3.74237   3
  -1  -6  15-3.24721 4.08287  21
   1  -6 -15-0.96465 3.41999  18
  -1  -6  15-1.40655 2.62169   9
   1  -6 -15-1.74701 3.18150  10
   1  -6 -15 0.99488 2.76588   7
   1   6 -15 0.27485 2.74539  14
   1   6 -15-2.42889 4.10012   4
   1   6 -15-2.00226 4.74711  15
  -1   6  15 0.73435 1.40296  22
  -1  -6  15-4.10185 4.27127  15
   1  -6 -15 3.08766 2.81215  15
   1   6 -15 0.15683 1.74401   5
   1  -6 -15 2.00675 1.67217   6
  -1  -6  14 19.8866 4.31341  15
   1  -6 -14 15.9498 2.92103  14
   1  -6 -14 17.0009 1.71057  12
  -1   6  14 10.3196 1.99245  22
   1   6 -14 14.9953 4.21831  22
   1   6 -14 21.4392 4.36576   4
  -1  -6  14 17.8678 3.12494   9
   1   6 -14 14.6116 4.38352  15
  -1  -6  14 15.4423 3.10679  14
   1  -6 -14 16.8107 2.31643   6
   1   6 -14 17.0603 3.49517  14
  -1   6  14 18.7937 2.93807  15
   1  -6 -14 20.9169 3.50009   7
   1   6 -14 14.6834 2.44901   5
   1  -6 -14 14.3988 1.41490   9
   1  -6 -14 18.6083 3.57476  18
   1   6 -14 23.7972 4.48697   8
   1  -6 -14 10.1906 3.31029  10
   1  -6 -14 19.8463 3.26217  15
   1  -6 -13 150.869 8.63499   7
  -1  -6  13 149.080 8.23212   9
  -1  -6  13 144.171 8.34275  14
   1  -6 -13 139.536 7.02132   9
   1  -6 -13 132.068 8.39090  18
   1  -6 -13 143.496 8.40310   2
   1  -6 -13 138.990 8.09577  14
   1   6 -13 140.493 7.71579  16
   1   6 -13 147.228 9.42727   4
   1   6 -13 138.887 9.43911   8
   1  -6 -13 138.036 8.06983  15
  -1   6  13 116.922 7.13090  22
   1   6 -13 144.562 10.0409  15
   1  -6 -13 151.991 7.82051   6
   1  -6 -13 153.379 8.73976  10
   1   6 -13 146.125 9.49680  22
  -1  -6  13 138.105 7.50749  17
   1   6 -13 145.257 8.43011  14
   1   6 -13 147.595 7.78832   5
  -1  -6  13 120.742 9.26761  15
  -1   6  13 146.152 7.95430  15
   1  -6 -12 2.76056 2.19857   2
   1  -6 -12 2.75762 1.28316   3
   1   6 -12 3.57125 3.05449   4
   1   6 -12-0.83042 3.51652  15
   1   6 -12 3.74726 1.80040   5
   1  -6 -12 1.56712 1.93157  15
  -1  -6  12 2.30375 3.12204  15
   1   6 -12-1.73219 2.31200  14
  -1  -6  12 2.65810 1.59767  17
   1  -6 -12 0.23120 2.17773  18
   1   6 -12 0.38615 2.87876   8
  -1   6  12 3.30744 1.83692  15
   1  -6 -12 0.64936 1.94834  14
  -1  -6  12 2.62662 2.18578  14
   1  -6 -12 4.50294 1.31482   9
   1  -6 -12 2.09064 2.19288   7
  -1  -6  12 3.18793 2.24452   9
   1   6 -12 1.46855 1.81043  16
   1   6 -12 2.19548 3.02253  22
   1  -6 -12-0.25787 2.25901  10
  -1   6  12 3.23407 1.31684  22
   1   6 -11 205.448 11.5136  15
   1   6 -11 190.595 9.67491  16
   1  -6 -11 180.368 9.77071  14
   1   6 -11 183.991 10.0241  14
  -1  -6  11 169.052 9.82507   9
   1   6 -11 174.092 10.8210  22
   1  -6 -11 194.586 10.1133   7
   1  -6 -11 165.779 9.65217  18
  -1  -6  11 185.029 9.37879  17
   1  -6 -11 185.188 9.61353  15
   1   6 -11 179.865 10.9220   8
  -1  -6  11 173.402 10.9579  15
   1   6 -11 182.361 9.63305   5
  -1  -6  11 185.293 9.98817  14
  -1   6  11 172.754 9.39605  15
   1  -6 -11 182.250 9.96365   2
   1  -6 -11 187.209 9.08703   9
   1  -6 -11 186.816 10.0215  11
   1  -6 -11 180.931 9.91542  10
   1  -6 -11 190.081 9.12236   3
   1   6 -11 192.680 10.9593   4
  -1  -6  10 2036.19 87.8588  15
  -1  -6  10 1853.86 86.1347  17
   1  -6 -10 1931.55 86.1929  15
   1  -6 -10 1955.97 86.4804   5
   1  -6 -10 1735.89 86.1769  18
  -1  -6  10 1988.63 87.0814   1
   1   6 -10 1982.19 86.4531   5
   1  -6 -10 1840.70 85.8864   9
   1  -6 -10 1870.91 86.4733  10
   1  -6 -10 1933.28 86.6724   7
  -1   6  10 1913.75 86.1153  15
   1   6 -10 1932.08 87.5924   8
   1   6 -10 1955.79 87.9152  15
   1   6 -10 2040.92 87.6478   4
   1   6 -10 1964.70 86.4261  16
   1  -6 -10 1969.83 86.7354   2
   1  -6 -10 2008.07 85.8863  21
  -1  -6  10 1955.98 86.7345  14
   1   6 -10 1898.72 86.7082  14
   1  -6 -10 1950.59 86.5726  14
  -1  -6  10 1993.89 86.6917   9
   1  -6 -10 1905.11 86.5382  11
   1   6 -10 2023.26 87.7021  22
   1   6  -9 44.2723 4.34131   8
   1  -6  -9 40.2627 3.09772  15
   1   6  -9 44.4398 3.77273  14
  -1  -6   9 33.2946 4.03058   4
   1   6  -9 43.1235 4.40400   4
   1  -6  -9 37.1769 3.48270   2
   1  -6  -9 48.4555 3.60838   7
   1  -6  -9 44.7651 2.84177  13
  -1   6   9 42.5337 3.64054  14
   1   6  -9 39.0334 4.34520  22
   1  -6  -9 38.1589 2.80480  20
   1  -6  -9 45.7137 2.86067  21
   1  -6  -9 42.5658 3.39333  11
   1   6  -9 54.1305 3.66129   5
   1  -6  -9 39.3819 3.46981   5
  -1   6   9 43.6458 3.12272  15
  -1  -6   9 43.6443 3.27270   6
   1  -6  -9 35.2857 3.39859  14
   1  -6  -9 42.0447 3.43735  16
  -1  -6   9 47.1349 4.54656  15
   1   6  -9 38.3168 3.37733  16
   1  -6  -9 42.7020 3.20277  18
  -1  -6   9 39.1127 3.63376  14
   1   6  -9 45.2195 4.61733  15
  -1  -6   9 42.0135 3.67021   9
  -1  -6   9 43.7122 3.85570   1
   1  -6  -9 39.7847 3.22409  10
   1  -6  -8 70.1474 4.26543  18
  -1   6   8 67.2324 4.36593  15
   1  -6  -8 68.4384 4.62493   7
   1   6  -8 87.7507 5.03756   5
  -1  -6   8 72.5697 4.94303  14
   1   6  -8 69.3832 5.43051   8
   1   6  -8 78.9381 4.97724  16
   1  -6  -8 77.1314 4.17492  21
   1  -6  -8 79.6276 4.92946  14
   1   6  -8 83.7219 5.80679   4
   1  -6  -8 75.0555 4.42247  15
   1   6  -8 74.5597 5.73995  22
  -1  -6   8 72.7723 5.18470   1
   1   6  -8 73.3845 5.06499  14
  -1   6   8 70.0104 4.58556   7
   1  -6  -8 77.0195 4.93034  16
  -1  -6   8 77.8420 4.65918   6
   1  -6  -8 74.4196 4.89316   2
  -1  -6   8 79.6543 5.56966   4
   1  -6  -8 66.9312 4.32735  10
   1  -6  -8 77.0070 4.18552  13
   1  -6  -8 78.9771 4.99703   5
  -1   6   8 74.2934 4.91060  14
   1  -6  -8 71.1984 4.55002  11
  -1  -6   8 73.7428 5.60347  15
   1  -6  -8 72.3034 4.23187  20
  -1  -6   8 69.6925 4.87110   9
   1  -6  -7 5057.46 223.138  11
   1   6  -7 5066.97 223.561  16
   1   6  -7 4921.90 223.662  14
   1   6  -7 5010.54 223.574   5
   1  -6  -7 5188.96 223.641  16
  -1   6   7 5161.06 223.628   5
   1   6  -7 4980.33 224.283   4
  -1   6   7 5344.12 223.612  14
   1  -6  -7 4419.56 222.648  18
  -1  -6   7 5176.27 223.687   9
   1   6  -7 4987.56 224.172   8
  -1   6   7 5135.36 223.246   7
  -1  -6   7 5090.90 223.648  14
   1  -6  -7 5202.55 223.035  15
   1  -6  -7 5104.62 223.616  14
  -1  -6   7 5428.71 224.171   4
   1  -6  -7 5132.84 223.598   2
  -1  -6   7 5104.97 223.828   1
   1  -6  -7 4837.39 222.865  10
  -1  -6   7 5197.40 223.487   6
   1  -6  -7 5158.81 223.072  19
   1  -6  -7 5209.04 223.654   5
   1   6  -7 5380.59 224.377  22
   1  -6  -6 7.19251 1.03120  10
   1   6  -6 6.83462 1.95964  14
   1  -6  -6 11.9167 2.05475  14
   1   6  -6 6.54610 1.83921   5
  -1   6   6 7.25017 1.44034   7
  -1  -6   6 8.23341 1.79268  14
   1   6  -6 7.91473 2.20284   4
  -1  -6   6 6.75455 1.58523   6
   1  -6  -6 6.13458 1.37397  15
   1   6  -6 6.34480 2.19485   8
  -1   6   6 5.78184 1.74547   5
  -1   6   6 7.83540 1.84147  14
  -1  -6   6 8.61533 2.18514   4
   1  -6  -6 6.36290 1.72181   2
   1  -6  -6 9.72016 1.57263  19
   1  -6  -6 5.08539 0.81421  18
   1   6  -6 7.56761 1.77572  16
  -1  -6   6 7.45969 1.96018   9
   1  -6  -6 6.61491 1.86478  16
   1  -6  -6 6.47088 1.68459   5
  -1  -6   6 4.87320 1.60640   1
  -1   6   5 260.041 12.0105  14
   1  -6  -5 241.855 11.6707  19
   1   6  -5 239.852 12.0379  16
  -1  -6   5 238.053 12.3036   4
   1  -6  -5 239.194 11.8955   2
   1  -6  -5 248.396 11.3905  15
   1   6  -5 229.395 12.0075  14
   1  -6  -5 257.353 12.0646  14
  -1   6   5 247.586 11.5897   7
  -1  -6   5 247.169 12.0095   6
   1   6  -5 241.063 12.0352   5
  -1  -6   5 241.508 12.0323  14
  -1   6   5 240.896 11.9693  16
   1  -6  -5 217.478 10.8751  10
   1   6  -5 248.486 12.5059   4
   1  -6  -5 247.575 12.0793   5
  -1   6   5 250.534 12.0815   5
   1   6  -5 233.115 12.4784  15
   1  -6  -5 228.615 11.9698  16
   1   6  -4 1439.87 67.8453  14
   1   6  -4 1529.06 67.9199  16
   1   6  -4 1490.47 67.8945   5
   1  -6  -4 1591.40 68.0191   5
  -1  -6   4 1530.89 67.8824   5
  -1   6   4 1520.76 67.8517  16
  -1   6   4 1418.72 67.0151  11
  -1   6   4 1648.69 67.9351  14
   1  -6  -4 1451.13 67.2249  15
  -1   6   4 1548.01 67.8997   5
   1   6  -4 1605.29 68.2788  15
  -1   6   4 1554.51 67.4349   7
  -1  -6   4 1517.57 67.9320  14
  -1   6   4 1583.90 67.7394   2
   1  -6  -4 1518.09 67.8562  14
  -1  -6   4 1477.83 68.0854   4
  -1  -6   4 1404.94 68.0881  15
   1  -6  -3 641.471 30.5071   5
   1   6  -3 625.454 30.4519  14
  -1   6   3 709.822 30.4325   2
   1   6  -3 588.340 30.4760  15
   1   6  -3 623.430 30.4626  16
  -1  -6   3 611.124 30.4908  15
  -1   6   3 720.637 30.6516  16
  -1  -6   3 642.330 30.4856  16
  -1   6   3 741.202 30.6800   5
  -1   6   3 786.543 30.6670  14
   1   6  -3 629.256 30.5038   5
  -1  -6   3 635.530 30.5032   5
   1  -6  -3 715.274 30.6260  14
   1  -6  -3 667.279 30.1267   8
  -1  -6   3 603.336 30.4606  14
  -1   6   2 435.893 18.6674   5
   1  -6  -2 416.483 18.6192  14
   1  -6  -2 410.080 18.6624   6
  -1  -6   2 365.614 18.4979  14
  -1  -6   2 381.274 18.5416  16
   1   6  -2 355.119 18.4242  16
  -1   6   2 395.124 18.3609   2
  -1   6   2 452.199 18.7270  16
  -1  -6   2 381.344 18.5488   5
   1   6  -2 369.706 18.4597   8
   1   6  -2 350.382 18.3530  15
   1   6  -2 339.890 18.3462  14
   1   6  -2 358.578 18.5987   4
  -1   6   2 414.271 18.5006  14
   1  -6  -2 414.097 18.2234   8
   1   6  -2 365.287 18.5271   5
  -1  -6   2 410.130 18.5601  15
   1  -6  -1 625.631 25.8859  14
  -1  -6   1 524.160 25.7058  16
  -1   6   1 510.277 24.8925  18
  -1   6   1 567.300 25.3368   8
  -1  -6   1 601.024 25.5964  15
  -1  -6   1 441.491 25.5038  14
   1  -6  -1 609.529 25.5628   8
  -1   6   1 593.311 25.7679  16
  -1  -6   1 509.026 25.6487   8
   1   6  -1 531.161 25.6674   4
   1  -6  -1 552.813 25.5682  15
  -1   6   1 583.106 25.7705   5
  -1   6   1 605.953 25.7152  14
  -1  -6   1 545.093 25.6425   4
   1   6  -1 547.410 25.4910  15
  -1  -6   1 534.203 25.7224   5
  -1   6   0 665.909 29.3313   8
   1  -6   0 725.779 29.7703  15
  -1  -6   0 648.914 29.4560   4
  -1   6   0 601.782 29.4095  14
  -1  -6   0 618.223 29.1409  15
   1  -6   0 634.383 29.3491   8
   1   6   0 642.829 29.5046   4
   1   6   0 597.562 29.1346  15
  -1   6   0 651.727 29.0516  18
  -1  -6   0 635.877 29.5465   8
   1   6   1 481.436 23.9346   5
  -1   6  -1 518.384 23.6786   8
   1  -6   1 594.424 24.1567  15
   1   6   1 453.910 23.2461  15
   1  -6   1 449.082 23.6710   6
  -1  -6  -1 502.249 23.5761   4
   1   6   1 542.763 23.4255  10
  -1  -6  -1 497.752 23.2797  15
   1   6   1 496.519 23.8003  14
   1   6   1 526.326 23.8457   2
  -1   6  -1 577.929 23.7087  18
   1  -6   2 74.8012 4.62772   6
  -1  -6  -2 76.9148 4.86852  16
   1  -6   2 81.6488 4.99585  15
   1   6   2 81.0886 4.81849  14
  -1   6  -2 69.2511 4.61169   5
  -1   6  -2 76.5621 4.62467   8
   1  -6   2 69.4630 4.56629  14
  -1  -6  -2 76.6464 4.70490   2
   1   6   2 73.6094 4.11278  10
   1   6   2 76.0391 4.69191   2
  -1  -6  -2 63.7801 3.97921  15
  -1   6  -2 74.5875 4.58158  18
  -1   6  -2 82.2562 4.93693  15
  -1  -6  -2 74.8427 4.78449   5
  -1   6  -2 66.7620 4.61020  16
  -1  -6  -2 69.4108 4.34264   4
  -1  -6  -2 72.1042 4.69206  14
  -1   6  -2 78.9659 4.82247  22
   1   6   2 80.0337 4.91814   5
  -1  -6  -3 61.2267 4.19847  16
   1  -6   3 65.0346 4.15245  14
  -1   6  -3 58.8953 4.09387   5
   1   6   3 56.7030 3.43708  10
  -1  -6  -3 57.3437 3.59721  10
  -1   6  -3 66.9383 4.19741   8
   1   6   3 68.6883 4.24143  14
  -1   6  -3 60.9842 4.12408  18
  -1   6  -3 59.6361 4.50982  15
   1  -6   3 66.9438 4.48220   4
  -1  -6  -3 67.9940 3.82697   4
  -1  -6  -3 62.1300 4.19311  14
  -1  -6  -3 52.2474 3.24141  15
  -1  -6  -3 61.9211 4.19759   5
  -1  -6  -3 61.8463 4.08581   2
  -1   6  -3 60.0254 4.10099  14
   1   6   3 62.8724 4.29282   5
   1  -6   3 53.4710 3.90912   6
   1  -6   4 274.909 12.4430   6
  -1   6  -4 239.205 12.4500   8
   1   6   4 235.715 11.6357  10
  -1  -6  -4 245.041 12.4834  14
  -1  -6  -4 241.374 12.4925  16
  -1  -6  -4 244.843 11.8069  10
   1   6   4 264.142 12.5115  14
   1   6   4 270.532 12.3894   7
  -1  -6  -4 260.357 12.6520   5
   1  -6   4 266.595 12.7420   4
  -1  -6  -4 223.325 11.3129  15
   1   6   4 265.394 12.0934  11
  -1   6  -4 236.159 12.3454  14
   1  -6   4 243.269 12.4281   1
  -1  -6  -4 252.353 12.4969   2
   1  -6   4 258.225 12.4307  14
  -1  -6  -4 239.618 11.8326   4
   1   6   5 106.295 5.85477  10
  -1  -6  -5 111.375 5.29070  15
  -1  -6  -5 103.680 5.79150   4
   1   6   5 108.320 6.19134  11
  -1  -6  -5 112.446 6.60176   2
   1  -6   5 115.548 6.65445   1
  -1  -6  -5 117.650 6.03552  10
   1  -6   5 117.492 6.40691   6
  -1   6  -5 104.870 6.77804  22
   1   6   5 119.682 6.68326  14
  -1  -6  -5 112.814 6.62207   5
   1  -6   5 125.248 6.64056  14
   1  -6   5 114.784 6.81002   4
  -1  -6  -5 124.235 6.76657  16
   1   6   5 106.040 6.32854   7
  -1   6  -5 110.635 6.51290  14
  -1  -6  -5 101.265 6.47131  14
   1  -6   6 0.23395 2.17803   4
  -1  -6  -6 2.83066 1.82892  16
  -1  -6  -6 4.17415 1.20377   4
   1   6   6-0.19480 1.87962   7
  -1  -6  -6 4.80435 1.65477  11
  -1   6  -6 1.49122 1.87649  14
   1  -6   6 0.26923 2.19111  15
  -1  -6  -6 1.55671 1.71247  14
  -1  -6  -6 2.90015 1.69737   5
  -1   6  -6 2.93804 1.58763   6
   1   6   6 1.54095 1.86726  14
  -1   6  -6 1.04819 2.08712  22
  -1  -6  -6 4.08265 1.48141  10
   1   6   6 2.81125 1.32811  10
  -1  -6  -6 2.35843 0.64572  15
   1  -6   6 3.46229 1.71275   1
  -1  -6  -6 4.25619 1.69398   2
   1  -6   6 4.14042 1.84835  14
   1  -6   6 3.92390 1.62136  17
  -1  -6  -7 1886.98 83.3289  15
  -1  -6  -7 1897.63 84.7014  16
  -1   6  -7 1913.41 85.4021  15
   1  -6   7 1890.52 85.3892  15
   1   6   7 2025.80 84.9045  14
  -1  -6  -7 1826.52 83.4497  19
   1  -6   7 1918.81 84.7353  14
   1  -6   7 1876.98 84.8633   1
  -1  -6  -7 1925.56 84.6020  11
  -1   6  -7 1827.83 84.4731   6
  -1   6  -7 1968.54 85.3366  22
  -1  -6  -7 1956.95 84.8508  14
  -1  -6  -7 1808.01 84.1499  10
  -1  -6  -7 1872.30 84.7641   7
  -1  -6  -7 1866.60 83.5098   4
   1  -6   7 1890.06 84.3792  17
   1  -6   7 1906.67 84.8972   4
  -1  -6  -7 1837.04 84.6981   5
   1   6   7 1965.16 84.6138   7
  -1   6  -7 1848.32 84.6805  14
   1  -6   8 2210.80 91.7807  15
  -1  -6  -8 2067.70 90.9172  16
  -1   6  -8 2040.04 90.9850  14
  -1  -6  -8 2019.38 90.6209  10
  -1  -6  -8 2117.99 90.9871   5
   1   6   8 2049.03 90.8515   7
  -1  -6  -8 2094.32 91.0923  14
  -1  -6  -8 1852.81 89.5125   4
   1  -6   8 2098.40 91.1436   4
  -1  -6  -8 1976.85 89.4911  20
  -1  -6  -8 2160.05 91.0465  11
   1  -6   8 2124.98 91.0231  14
  -1   6  -8 2175.21 91.7430  22
  -1  -6  -8 2071.46 91.1055   7
  -1   6  -8 2080.23 91.8063  15
   1  -6   8 2056.19 91.1821   1
  -1  -6  -8 1995.37 89.6278  15
   1  -6   8 2061.26 90.5697  17
  -1  -6  -9 210.073 10.9512   5
  -1  -6  -9 208.789 10.9472  16
   1  -6   9 215.539 11.8978  15
   1   6   9 197.937 9.69754  15
  -1  -6  -9 216.579 11.1623  14
  -1  -6  -9 199.222 10.8417  10
  -1   6  -9 205.742 11.1081  14
   1  -6   9 209.038 11.3155   4
  -1   6  -9 203.618 11.9422  15
  -1  -6  -9 203.394 11.0502  11
   1  -6   9 207.364 11.0271  14
   1  -6   9 197.326 10.5341  17
  -1  -6  -9 203.466 11.1909   7
   1   6   9 203.528 10.9884   7
  -1   6  -9 218.791 11.8786  22
  -1  -6  -9 205.482 9.83654  15
  -1  -6 -10 6.98215 1.26242   9
   1  -6  10 5.32270 1.95328  17
   1  -6  10 3.81878 2.08408   9
  -1   6 -10 5.26482 2.32665  14
   1   6  10 6.71642 1.25085  15
  -1  -6 -10 3.70840 1.88885  16
  -1  -6 -10 4.33038 2.12320   7
  -1   6 -10 3.72463 3.22332  15
   1  -6  10 6.13966 2.24133  14
   1  -6  10 2.10377 2.73611  15
  -1   6 -10 5.61140 2.76816  22
  -1  -6 -10 5.51172 2.14320  11
   1  -6  10 4.74783 2.74060   4
  -1  -6 -10 5.25313 1.44397  15
  -1  -6 -10 9.11572 2.22757  10
  -1  -6 -10 5.67935 2.01761   5
  -1  -6 -10 2.37072 2.00161  14
  -1  -6 -11 49.8541 4.52332  11
  -1   6 -11 47.5252 5.14121  22
  -1  -6 -11 50.1710 3.33907  15
   1  -6  11 48.6639 3.88149   9
  -1   6 -11 44.5844 3.77780   5
  -1  -6 -11 49.0660 4.51816   7
  -1   6 -11 55.7865 5.69047  15
   1  -6  11 53.0811 4.73047   4
  -1   6 -11 46.0553 4.40449  14
  -1  -6 -11 52.0724 4.09450   5
   1  -6  11 41.7828 4.84366  15
  -1  -6 -11 44.6862 2.75969   9
  -1  -6 -11 45.7674 4.07389  16
  -1  -6 -11 52.3121 4.42910  14
   1   6  11 48.1569 3.18950  15
  -1  -6 -11 51.9654 2.83449   9
   1  -6  11 44.4636 3.65951  17
   1  -6  11 50.8340 4.49403  14
  -1  -6 -11 44.9023 4.25912  10
  -1  -6 -12 335.999 16.9168  16
  -1  -6 -12 309.958 15.3253   9
  -1  -6 -12 345.864 17.5599  10
  -1  -6 -12 350.772 17.0575   5
  -1   6 -12 370.341 17.5947  14
  -1   6 -12 340.007 16.8108   5
  -1   6 -12 385.949 19.5145  18
  -1  -6 -12 351.774 17.2526  18
  -1   6 -12 340.310 18.5129  15
   1  -6  12 344.173 16.7703   9
  -1  -6 -12 354.682 17.7455   7
  -1  -6 -12 368.073 16.3437  15
  -1  -6 -12 340.404 17.6401  11
   1  -6  12 352.469 18.4042  15
  -1  -6 -12 379.800 17.5678  14
  -1   6 -12 344.521 16.8089  16
   1  -6  12 360.955 17.7122   4
   1  -6  12 365.876 17.4580  14
   1   6  12 340.572 16.0809  15
   1  -6  13-0.83525 3.70535  15
   1  -6  13 2.97136 1.57930  12
  -1  -6 -13 0.28631 2.79960  18
  -1  -6 -13 2.72714 2.04170  15
   1  -6  13 1.06507 2.10615   9
  -1   6 -13 0.65218 2.08671   5
  -1   6 -13 1.08297 2.20222  16
  -1  -6 -13-1.78464 2.74289   7
  -1   6 -13 4.73929 4.09392  18
  -1  -6 -13 2.32777 2.26805  16
   1  -6  13 1.92258 3.05135   4
  -1   6 -13 2.40199 2.83703  14
  -1  -6 -13 3.54854 2.29643   5
  -1  -6 -13 2.00818 3.17478  10
   1   6  13 3.23033 1.75930  15
  -1   6 -13-0.45172 4.16558  15
  -1  -6 -13-3.18600 3.21034  11
  -1  -6 -13 1.75889 2.68136  14
   1  -6  13-1.77767 2.89698  14
  -1   6 -14 10.6018 3.21963  14
  -1  -6 -14 17.1810 3.81130   7
  -1   6 -14 8.43586 2.34785   5
   1  -6  14 15.1207 2.69470   9
  -1   6 -14 12.0013 4.66072  15
   1   6  14 10.3578 2.11793  15
  -1   6 -14 9.01631 4.83648  18
  -1   6 -14 8.84175 2.52242  16
  -1  -6 -14 6.31117 3.53564  18
  -1  -6 -14 7.43985 2.45676   5
  -1  -6 -14 12.5780 2.52237  15
  -1  -6 -14 8.78684 3.47600  11
  -1  -6 -14 7.84558 2.99194  14
  -1  -6 -14 8.94695 2.62294  16
  -1  -6 -14 12.7696 3.73302  10
   1  -6  14 8.36666 3.77095  15
   1  -6  14 8.34212 1.74352  12
  -1  -6 -15 314.263 17.7238  10
  -1  -6 -15 361.662 18.1004  11
   1  -6  15 316.584 18.3230  15
  -1  -6 -15 336.106 17.1334  14
  -1  -6 -15 315.588 16.3206  16
  -1   6 -15 331.672 18.8311  15
   1   6  15 321.808 15.9269  15
  -1   6 -15 334.168 16.2990  16
  -1  -6 -15 373.894 18.1928   7
  -1  -6 -15 306.872 17.2590  18
  -1   6 -15 323.709 17.2029  14
  -1   6 -15 337.050 19.4301  18
   1   6  15 339.671 16.6067  22
  -1  -6 -15 342.701 16.4593   5
   1  -6  15 350.259 16.3900   9
   1  -6  15 303.586 15.3493  12
  -1   6 -15 330.302 16.2897   5
  -1  -6 -15 337.553 16.3504  15
  -1   6 -16 92.2083 7.21137  14
  -1   6 -16 92.5020 6.08328  16
  -1  -6 -16 106.523 7.20773  14
   1  -6  16 111.451 8.73489  15
  -1   6 -16 110.928 9.37136  15
   1  -6  16 102.723 6.21140   9
  -1  -6 -16 92.3960 6.16923  16
  -1  -6 -16 91.5212 6.09766   5
  -1  -6 -16 106.567 8.15293  10
  -1  -6 -16 96.5892 7.82483   7
  -1   6 -16 111.496 9.69239  18
   1   6  16 103.427 6.63642  22
   1   6  16 100.286 6.05273  15
  -1  -6 -16 104.820 8.21445  11
  -1  -6 -16 96.9178 6.48213  15
   1  -6  16 80.3224 4.80827  12
  -1   6 -17 84.4349 8.98410  18
   1   6  17 68.5083 5.44503  22
  -1  -6 -17 78.5080 7.33140  11
  -1  -6 -17 81.2809 7.13409   7
   1  -6  17 71.9151 7.66678  15
  -1  -6 -17 62.3830 5.78046  14
  -1  -6 -17 73.1613 7.21772  10
   1   6  17 73.9902 5.12790  15
  -1   6 -17 67.6173 6.12383  14
  -1  -6 -17 73.2361 5.01034   5
  -1  -6 -17 71.4324 5.00088  16
   1  -6  18 6.53993 4.69972  21
   1  -6  18-0.53707 4.97338  15
  -1  -6 -18 1.94362 3.27098  14
  -1  -6 -18 6.95447 4.61889  11
  -1   6 -18 1.44252 6.04653  18
  -1  -6 -18 0.48431 4.29726  10
  -1  -6 -18-0.48173 4.09911   7
  -1  -6 -19 34.7501 6.15094  11
  -1  -6 -19 31.4641 5.38241   7
  -1  -6 -19 32.3604 5.78954  10
  -1   6 -19 38.1818 7.71695  18
   1  -6  19 34.1390 6.41419  15
  -1  -6 -20 168.205 11.8412  10
   1  -6  20 178.374 12.1989  15
  -1   6 -20 161.829 13.6366  18
  -1  -6 -20 141.587 11.2027   7
  -1  -6 -20 164.999 11.8406  11
  -1   6 -21 16.9575 7.13209  18
  -1   6 -21 9.99219 6.72125  10
  -1  -6 -21 12.9473 5.48126  11
   1  -6  21 14.5459 5.57396  15
   1  -6  22 10.6328 5.80966  15
   1  -6  23 28.4550 6.88529  15
  -1  -7  22-1.31646 5.76070  15
  -1  -7  21 10.1278 5.46337  15
   1   7 -21 16.3031 7.63075  18
  -1  -7  20-0.60567 5.25255  15
   1   7 -20-4.88147 7.02199  18
   1  -7 -19 0.44704 3.80398  11
   1  -7 -19 2.51234 3.59754   7
   1  -7 -19 3.12983 3.98496  10
  -1  -7  19 3.47824 4.93236  15
   1   7 -19-1.54407 6.50425  18
   1  -7 -18 129.291 9.38882   7
   1  -7 -18 163.932 10.0604  11
   1   7 -18 124.487 11.7750  18
   1  -7 -18 131.218 9.57689  10
  -1  -7  18 135.348 10.6430  15
   1  -7 -18 136.819 8.97211   2
  -1  -7  18 141.418 9.81796   3
   1  -7 -18 127.097 9.36346  18
   1   7 -17 46.1112 8.00381  18
   1  -7 -17 48.2344 5.67139  18
   1  -7 -17 58.3698 5.46961   2
   1  -7 -17 63.2483 5.89003   7
  -1  -7  17 61.7774 6.40650   3
  -1  -7  17 56.5722 6.74575  21
   1   7 -17 61.5493 5.49537  14
   1  -7 -17 55.1674 4.81737  14
   1  -7 -17 60.2002 6.11534  11
  -1  -7  17 58.7600 6.80590  15
   1  -7 -17 55.0340 5.92203  10
  -1   7  17 52.0881 4.77115  15
  -1   7  16 0.87203 2.56527  15
   1  -7 -16 2.95286 3.56493  18
   1  -7 -16 1.75906 1.99516   6
  -1  -7  16 6.04690 4.30779  15
   1  -7 -16 2.90616 3.34984  11
   1   7 -16-3.32020 4.86509  15
   1  -7 -16 0.95407 2.65277   2
  -1  -7  16-2.69854 4.23204  21
   1   7 -16-0.54052 2.16283   5
   1   7 -16 3.40258 3.21796  14
   1  -7 -16 2.69348 0.84558   4
  -1   7  16 0.94528 1.26132  22
   1  -7 -16 2.81460 3.21740   7
  -1  -7  16 1.31127 2.90839   9
  -1  -7  16-2.01888 3.94730   3
   1  -7 -16 1.01492 2.57025  14
   1  -7 -16 2.59084 3.16239  15
   1  -7 -16-1.07615 3.50685  10
   1   7 -16 1.03650 4.18957   8
   1  -7 -16-0.79740 0.98455  12
   1  -7 -15 16.1339 3.36581  11
   1  -7 -15 16.4146 1.74337   4
   1   7 -15 20.6508 4.99869  22
  -1  -7  15 16.5138 3.25844  14
  -1  -7  15 15.3388 4.51550  15
   1  -7 -15 12.2084 3.27210   7
   1  -7 -15 17.7945 1.88753  12
   1  -7 -15 21.1072 3.40934  14
   1  -7 -15 16.0619 3.69718  10
   1  -7 -15 12.2379 3.53402  18
   1  -7 -15 25.0727 3.53387   2
   1   7 -15 11.7855 4.49300   8
   1  -7 -15 14.6952 1.41584   9
  -1   7  15 17.1719 2.77318  15
   1  -7 -15 18.7115 2.76280   6
  -1   7  15 15.7448 1.87343  22
  -1  -7  15 18.5524 3.40413   9
   1  -7 -15 21.8873 3.25777  15
   1   7 -15 17.8225 3.52050  14
   1   7 -15 18.9134 2.70187   5
  -1  -7  15 12.4075 4.40901  21
   1   7 -15 13.6259 4.86726  15
  -1  -7  14 92.4720 6.58592  14
   1  -7 -14 94.2882 6.74711   7
   1   7 -14 92.2995 7.82805  22
   1   7 -14 103.221 8.67464  15
  -1  -7  14 101.615 6.47211   9
   1  -7 -14 83.2784 6.34725  18
   1  -7 -14 101.491 6.15712  15
  -1  -7  14 81.3882 7.74022  15
   1  -7 -14 87.2195 6.44035   2
   1  -7 -14 104.314 6.87232  10
  -1   7  14 74.6122 4.90928  22
  -1   7  14 97.7601 5.88474  15
   1   7 -14 89.5054 5.86534   5
  -1  -7  14 88.9815 5.60705  17
   1   7 -14 82.8851 7.49143   8
   1   7 -14 91.5980 6.51417  14
   1  -7 -14 93.1965 5.92529   6
   1  -7 -14 94.9092 6.75621  11
   1  -7 -14 91.0195 4.92438   9
   1   7 -14 91.5857 7.61171   4
   1  -7 -14 101.320 6.30898  14
   1   7 -13 15.6897 2.65975   5
  -1   7  13 9.48329 1.75700  22
   1  -7 -13 16.6907 2.79201  15
   1  -7 -13 20.9950 3.21244  18
   1   7 -13 7.94771 2.91489  14
   1  -7 -13 13.5134 3.02400  11
   1   7 -13 15.8218 4.23574  22
   1  -7 -13 17.7920 1.99197   3
   1   7 -13 14.3693 3.89727   8
   1   7 -13 14.1701 4.17689   4
   1  -7 -13 17.3851 1.93631   9
   1  -7 -13 16.2047 3.01403  14
   1  -7 -13 10.7591 2.82411  10
   1  -7 -13 17.7026 2.69174   6
  -1  -7  13 17.2196 3.29351  14
  -1  -7  13 11.9192 3.12120   9
   1   7 -13 15.3234 2.67956  16
  -1   7  13 14.6238 2.49948  15
  -1  -7  13 11.2096 4.13748  15
   1  -7 -13 13.4255 2.84319   7
  -1  -7  13 15.5250 2.39210  17
   1  -7 -13 12.0553 2.90937   2
   1   7 -13 8.42058 4.41232  15
   1  -7 -12 90.1733 6.10687  11
   1  -7 -12 96.0679 6.20869  14
   1  -7 -12 91.2264 5.15218   3
  -1  -7  12 92.6530 6.32990  14
   1   7 -12 93.8148 5.94133   5
   1   7 -12 92.6602 7.78035  15
   1   7 -12 86.4062 7.15341   4
   1  -7 -12 92.2011 5.68292  15
  -1  -7  12 85.0386 5.58206  17
   1   7 -12 95.4725 7.34998   8
  -1  -7  12 78.7954 7.16780  15
   1   7 -12 104.481 7.60776  22
   1   7 -12 82.3895 6.41156  14
   1  -7 -12 99.5345 5.32277   9
   1  -7 -12 101.509 6.41703   2
   1  -7 -12 91.1010 5.87612  18
  -1  -7  12 93.3943 6.26933   9
   1  -7 -12 91.1676 6.04190  10
  -1   7  12 86.8880 5.51281  15
   1  -7 -12 95.0393 6.29059   7
   1   7 -12 93.3394 5.92616  16
  -1   7  11 245.323 12.0282  15
  -1  -7  11 231.821 13.7371  15
   1   7 -11 263.961 13.8513   4
   1  -7 -11 242.856 11.8655   9
   1   7 -11 239.835 13.6897  22
  -1  -7  11 248.405 13.1817   1
   1   7 -11 251.244 14.2905  15
   1  -7 -11 251.853 12.8084   2
  -1  -7  11 234.153 12.1570  17
   1  -7 -11 225.613 12.3184  10
   1   7 -11 254.672 13.8359   8
   1  -7 -11 246.700 12.1249  15
   1   7 -11 248.152 12.4959   5
   1  -7 -11 252.791 12.6972   7
   1   7 -11 235.713 12.4039  16
  -1  -7  11 225.158 12.6652   9
  -1  -7  11 226.756 12.6397  14
   1  -7 -11 243.351 12.6259  14
   1  -7 -11 229.530 12.0925  18
   1   7 -11 243.032 12.8226  14
   1  -7 -11 255.175 12.6326  11
  -1   7  10-0.23689 2.09399  14
   1  -7 -10 2.47929 1.63521   9
  -1  -7  10-0.72395 2.30814   9
  -1  -7  10 1.81520 2.72336  15
   1  -7 -10 4.18063 1.31553  21
   1   7 -10 1.53699 2.25390  14
   1   7 -10 3.47379 2.62223  22
   1   7 -10 1.76225 2.09916  16
   1  -7 -10 3.04580 1.54514  15
   1  -7 -10 2.08416 1.56622  18
   1  -7 -10 1.69652 1.95071   2
   1  -7 -10 0.53020 1.70448  10
  -1  -7  10 1.94217 2.22178  14
   1  -7 -10 0.61565 1.83087  11
  -1  -7  10 4.28206 2.12881   1
   1  -7 -10 3.03687 1.22904  13
   1   7 -10 4.01229 2.15674   5
   1   7 -10-1.15286 3.15745  15
  -1  -7  10 2.06072 1.77896  17
   1  -7 -10-0.93265 2.00477  14
   1  -7 -10 1.35359 1.78632   5
   1  -7 -10 1.12016 1.88947   7
  -1  -7  10 1.25327 2.73087   4
   1   7 -10 3.52656 3.01598   4
   1   7 -10 3.55846 2.73531   8
   1  -7 -10 3.08150 1.36865  20
   1   7  -9 138.702 7.59184   5
  -1  -7   9 147.384 7.83408   9
   1  -7  -9 127.042 7.17289  11
   1  -7  -9 121.689 6.74710  20
   1   7  -9 132.800 8.38713   4
   1  -7  -9 132.449 6.62548  13
   1   7  -9 137.332 7.84483  14
   1   7  -9 124.361 7.49847  16
  -1   7   9 132.830 7.22550   7
   1  -7  -9 127.799 6.62172  21
   1  -7  -9 124.181 7.47159  14
  -1  -7   9 136.350 7.34968   6
  -1   7   9 138.550 7.70602  14
  -1  -7   9 115.443 7.48110  14
   1   7  -9 134.370 8.44664  22
   1   7  -9 127.952 8.26030   8
  -1  -7   9 132.301 8.22102   4
   1  -7  -9 137.884 7.64780   2
   1   7  -9 120.657 8.70465  15
   1  -7  -9 123.455 6.84651  10
   1  -7  -9 141.619 6.99272  15
  -1  -7   9 137.020 8.05698   1
   1  -7  -9 107.904 6.56968  18
   1  -7  -9 133.452 7.63149   5
  -1  -7   9 126.763 8.38084  15
   1  -7  -8 305.672 15.2635  18
   1   7  -8 334.390 16.3966  16
   1   7  -8 328.548 16.5292  14
  -1   7   8 357.669 16.5487   5
  -1  -7   8 318.931 16.3612  14
   1   7  -8 319.966 17.0977   4
  -1  -7   8 364.451 17.0829   4
   1   7  -8 331.583 17.0870   8
  -1  -7   8 330.831 16.2627   6
   1  -7  -8 333.301 15.9057  11
  -1   7   8 334.460 15.9968   7
   1  -7  -8 335.618 15.6912  15
   1  -7  -8 325.912 16.3613   2
  -1  -7   8 350.896 16.8238   1
   1   7  -8 341.815 16.4601   5
   1  -7  -8 320.183 15.5098  10
   1  -7  -8 340.529 16.4663  14
  -1  -7   8 309.891 16.4449   9
  -1   7   8 349.113 16.4677  14
   1   7  -8 363.216 17.3543  22
   1  -7  -8 338.411 16.4917   5
   1  -7  -7 19.4985 2.70985   5
   1  -7  -7 18.2225 1.79601  10
  -1  -7   7 23.5581 2.81131  14
   1  -7  -7 24.7273 2.19999  15
  -1   7   7 30.2101 3.00793  14
  -1   7   7 24.1683 2.91873   5
   1   7  -7 24.0277 2.85048   5
   1  -7  -7 17.4880 1.47326  18
   1   7  -7 24.1352 3.27997   8
   1  -7  -7 22.2948 2.92129  16
  -1  -7   7 18.4577 3.16460   4
   1  -7  -7 21.3427 2.30429  19
   1  -7  -7 27.8626 2.86004  14
   1   7  -7 28.6504 3.60815  22
  -1   7   7 26.4850 2.50913   7
   1   7  -7 21.4871 2.81176  16
  -1  -7   7 20.9226 2.80419   1
  -1  -7   7 25.9208 2.71938   6
  -1  -7   7 21.5829 2.84366   9
   1  -7  -7 30.9356 2.91996   2
   1   7  -7 23.4819 2.98736  14
   1   7  -7 28.8974 3.54151   4
  -1   7   6 1384.38 59.1724   5
  -1   7   6 1364.51 58.9866  14
   1   7  -6 1304.51 59.0821  16
   1  -7  -6 1324.73 58.9982   2
   1  -7  -6 1341.73 59.1366   5
  -1  -7   6 1405.28 59.1921   9
   1  -7  -6 1364.98 58.6064  19
   1  -7  -6 1120.50 57.7004  10
   1   7  -6 1252.20 59.6209  15
   1  -7  -6 1353.47 58.2604  15
  -1  -7   6 1379.63 59.0648   6
   1   7  -6 1346.54 59.6961   4
  -1   7   6 1308.36 58.5182   7
   1  -7  -6 1387.57 59.1018  14
   1   7  -6 1327.56 59.1321   5
  -1  -7   6 1322.36 59.0918  14
  -1  -7   6 1409.71 59.5317   4
   1   7  -6 1264.57 59.0566  14
  -1  -7   5 236.959 11.9243   6
   1  -7  -5 236.521 11.2120  15
   1  -7  -5 224.026 11.5138  19
   1  -7  -5 249.846 12.0464  14
  -1   7   5 245.340 12.0563   5
  -1   7   5 235.801 11.4351   7
  -1   7   5 238.595 11.7944   2
  -1  -7   5 238.370 12.0416  14
  -1  -7   5 238.630 12.3436   4
   1   7  -5 231.965 12.0174  16
   1   7  -5 229.604 12.0217  14
  -1   7   5 233.652 11.9751  16
   1  -7  -5 241.158 12.0256   5
   1   7  -5 206.171 12.2026   4
  -1  -7   5 202.768 12.1495  15
   1   7  -5 240.652 12.0893   5
  -1   7   5 230.829 11.8496  14
  -1   7   5 223.299 10.9942  11
  -1   7   4 56.4432 4.13505  16
  -1  -7   4 67.3704 4.31429   5
   1   7  -4 49.3352 4.03007  14
  -1   7   4 56.3783 4.14859   5
   1   7  -4 45.6954 3.97352  16
   1  -7  -4 56.4309 4.14883   5
   1   7  -4 50.6613 4.08123   5
  -1  -7   4 57.5773 4.16662  14
  -1  -7   4 51.6035 4.25580  15
   1   7  -4 59.7908 4.54510  15
  -1   7   4 64.3699 4.23911  14
   1  -7  -4 60.7541 4.23191  14
  -1   7   4 56.3331 3.99461   2
  -1   7   4 53.8718 3.25168  11
  -1   7   3 1365.28 61.7199   2
   1   7  -3 1293.17 61.9237  15
  -1  -7   3 1331.94 61.9664  14
   1   7  -3 1165.91 61.7867   8
  -1   7   3 1497.70 62.1173   5
  -1   7   3 1597.08 62.2350  16
   1   7  -3 1317.61 61.9757   5
   1   7  -3 1304.53 61.8957  14
  -1   7   3 1489.38 61.9948  14
   1  -7  -3 1398.45 62.0369  14
   1   7  -3 1337.51 61.9504  16
  -1  -7   3 1363.07 61.9861   5
   1  -7  -3 1359.67 61.5095   8
  -1  -7   3 1433.11 62.0824  15
  -1  -7   3 1373.68 61.9973  16
   1   7  -2 5517.15 251.528   5
  -1  -7   2 5558.98 251.552  16
   1   7  -2 5343.25 251.408  14
   1   7  -2 5544.02 251.529  16
  -1   7   2 5998.56 251.504  14
  -1   7   2 5759.34 251.349   2
  -1   7   2 6091.37 251.681   5
   1   7  -2 5599.41 251.511   8
   1   7  -2 5688.56 251.648   4
  -1   7   2 5793.27 251.608  16
  -1  -7   2 5695.69 251.424  15
  -1  -7   2 4893.56 251.413   8
   1  -7  -2 5896.51 251.659   6
   1   7  -2 5740.50 251.462  15
   1  -7  -2 5823.49 251.251  15
   1  -7  -2 5796.52 251.185   8
  -1  -7   2 5545.17 251.523  14
   1  -7  -2 6094.20 251.637  14
  -1  -7   2 5646.81 251.619   5
  -1  -7   1 786.031 42.4901  14
  -1   7   1 844.614 41.7699  18
  -1  -7   1 869.929 42.6516   8
  -1  -7   1 934.679 42.6587   4
  -1  -7   1 904.855 42.7702   5
   1   7  -1 991.698 42.8301   4
  -1  -7   1 910.454 42.4461  15
  -1  -7   1 896.766 42.7496  16
   1  -7  -1 945.192 42.7703  14
  -1   7   1 1129.72 42.9515  14
  -1   7   1 1023.42 42.8546   5
   1   7  -1 998.307 42.6335  15
   1  -7  -1 929.212 42.5501  15
  -1   7   1 1051.71 42.8817  16
   1  -7  -1 952.123 42.4257   8
  -1  -7   0 725.156 34.2795   8
  -1   7   0 711.226 34.1647  14
  -1   7   0 747.290 33.7121  18
   1  -7   0 716.450 34.0206   8
   1  -7   0 744.902 34.2188  15
   1   7   0 736.155 33.9622  15
  -1  -7   0 784.708 33.9570  15
  -1   7   0 761.986 34.0326   8
  -1  -7   0 739.323 34.1502   4
  -1   7  -1 1383.93 57.4544  18
   1   7   1 1123.28 57.0139  15
   1   7   1 1298.73 57.6516   2
   1   7   1 1246.14 57.8113   5
  -1   7  -1 1316.63 57.5342   8
   1   7   1 1389.40 57.2047  10
  -1  -7  -1 1290.62 57.1698  15
  -1  -7  -1 1237.92 57.6277   8
   1  -7   1 1126.61 57.5819   6
   1   7   1 1237.86 57.6648  14
   1  -7   1 1246.45 57.5447   8
  -1  -7  -1 1256.09 57.4563   4
   1  -7   1 1475.32 58.0164  15
  -1  -7  -2 1.06208 1.02956  15
  -1  -7  -2 1.08526 1.30056   2
  -1   7  -2 1.51004 1.44771  22
  -1  -7  -2 1.33821 1.59835  14
   1   7   2 3.04849 1.54369   2
  -1  -7  -2 1.87062 1.40089   5
  -1   7  -2 1.57555 1.52307   8
  -1   7  -2-0.41917 1.65835   5
  -1   7  -2 1.12379 1.80795  15
   1   7   2 0.42010 1.54606  14
   1  -7   2-1.05311 1.47822  14
  -1  -7  -2-0.46257 1.45190  16
   1   7   2-1.58792 1.62563   5
  -1   7  -2-0.20862 1.71434  16
   1   7   2 1.93790 1.16783  10
  -1  -7  -2 5.23834 1.55911   4
   1  -7   2 1.12505 1.64525  15
   1  -7   2 1.47661 1.27634   6
  -1   7  -2 8.52133 1.68057  18
  -1  -7  -3 577.183 26.7990   2
   1   7   3 593.609 26.7932  14
  -1   7  -3 624.977 27.2847  15
   1   7   3 579.826 26.7162   2
  -1  -7  -3 581.435 26.3060   4
  -1   7  -3 587.476 26.7562   8
  -1   7  -3 631.007 26.9830  18
  -1  -7  -3 572.792 26.8813  14
   1  -7   3 584.218 27.0520  15
  -1   7  -3 547.299 26.6561  16
  -1  -7  -3 521.115 25.7819  15
   1   7   3 521.104 25.8215  10
  -1   7  -3 542.941 26.6530   5
   1  -7   3 596.793 26.7992   6
   1   7   3 599.319 26.9597   5
  -1   7  -3 538.742 26.6361  14
  -1  -7  -3 569.773 26.9052  16
  -1  -7  -3 596.290 27.0386   5
   1  -7   3 573.870 26.7940  14
  -1  -7  -4 1429.68 64.4944  14
   1   7   4 1416.30 63.9059  11
  -1   7  -4 1346.75 64.2510  16
   1   7   4 1489.23 64.4596  14
  -1   7  -4 1321.48 64.5772  15
  -1  -7  -4 1431.65 64.5801   5
  -1   7  -4 1394.27 64.2900   5
  -1   7  -4 1336.53 64.2626  14
   1  -7   4 1434.40 64.4136   1
  -1  -7  -4 1508.42 63.6862  10
   1   7   4 1458.87 64.4841   5
   1  -7   4 1499.41 64.3980   6
   1   7   4 1493.98 64.2355   7
  -1   7  -4 1478.94 64.5031   8
  -1  -7  -4 1452.47 63.7766   4
  -1  -7  -4 1443.78 64.5570  16
  -1  -7  -4 1400.57 63.2523  15
   1   7   4 1296.05 63.3667  10
   1  -7   4 1536.36 64.7504   4
  -1  -7  -4 1412.81 64.4335   2
   1  -7   4 1456.06 64.4361  14
  -1  -7  -5 3.40658 0.95580  15
   1   7   5 6.25390 1.68523  11
   1   7   5 1.83227 1.98250  14
  -1  -7  -5 4.30647 0.76875  15
   1  -7   5 1.25750 1.43541   6
  -1   7  -5 4.59877 1.75775  16
  -1  -7  -5 5.38120 1.36183  10
  -1  -7  -5 4.72109 1.79829   2
  -1  -7  -5 3.22477 1.32235   4
  -1  -7  -5 3.47495 1.68438   5
   1   7   5 6.20078 1.78888   7
  -1   7  -5 3.88265 1.88199  14
  -1   7  -5 3.25462 1.96337   8
   1  -7   5 1.01491 2.05673   4
   1   7   5 2.06587 1.11169  10
  -1  -7  -5 3.41702 1.81335  16
   1  -7   5 4.46482 1.73522   1
   1  -7   5-0.44884 1.77130  14
  -1  -7  -5 5.54133 1.90065  14
  -1   7  -5 0.88017 1.75648   5
  -1  -7  -6 286.560 14.7650   5
   1  -7   6 307.832 14.5613   6
  -1   7  -6 314.493 15.2475  22
  -1   7  -6 291.292 14.5789   5
  -1   7  -6 275.084 14.5702  14
   1   7   6 279.654 14.3498   7
  -1  -7  -6 297.673 14.8250  14
  -1  -7  -6 280.603 13.1371  15
  -1  -7  -6 301.250 13.7523   4
   1  -7   6 305.718 14.8723   1
   1  -7   6 286.752 14.8839   4
  -1  -7  -6 291.303 14.7804  16
   1   7   6 282.458 14.6160  14
   1   7   6 272.698 13.7343  10
  -1  -7  -6 288.843 13.9526  10
  -1  -7  -6 303.677 14.8454   2
   1  -7   6 291.246 14.6477  14
   1   7   7 58.6016 4.41176   7
   1  -7   7 59.1000 4.26169  17
  -1  -7  -7 54.5830 4.45174   5
  -1  -7  -7 62.1842 4.07105  10
   1   7   7 63.4971 4.63055  14
  -1   7  -7 60.8615 4.58726  14
  -1  -7  -7 55.9738 4.46954   2
   1  -7   7 54.4925 4.51127   1
  -1  -7  -7 58.9637 4.56622  16
  -1  -7  -7 57.4718 3.47565  19
  -1   7  -7 63.9264 5.07704  22
  -1   7  -7 54.4376 4.34943   5
  -1  -7  -7 58.5864 3.57773   4
   1  -7   7 60.8424 5.03262  15
  -1  -7  -7 59.7622 4.62627  14
  -1  -7  -7 56.8324 3.04429  15
   1  -7   7 53.7486 4.79524   4
   1  -7   7 59.0205 4.57365  14
  -1   7  -8 4.27500 2.59749  22
  -1  -7  -8 6.59723 1.35400   4
   1  -7   8 2.81774 2.46687   4
  -1  -7  -8 5.71167 2.30439   2
   1   7   8 9.30478 2.52335  14
  -1  -7  -8 4.49289 2.10276  11
   1  -7   8 6.70225 2.39984   1
  -1  -7  -8 4.86798 1.10602  19
  -1  -7  -8 4.85507 2.08020  16
  -1   7  -8 3.65980 2.18313  14
  -1   7  -8 3.81344 2.76778  15
   1  -7   8 6.60558 2.19603  14
   1   7   8 6.91776 2.36429   7
   1  -7   8 4.17925 1.74256  17
  -1  -7  -8 0.53389 2.11343  14
  -1  -7  -8 6.23100 1.82776  10
  -1  -7  -8 6.76464 0.91779  15
  -1   7  -8 6.76104 2.28391   5
   1  -7   8 5.01457 2.81302  15
  -1   7  -8 7.45343 3.02255  18
  -1  -7  -8 7.01753 2.36936   5
   1  -7   9 230.507 12.0988  17
   1   7   9 238.875 12.4137   7
  -1   7  -9 237.883 13.7285  18
  -1  -7  -9 226.759 11.0456  15
  -1   7  -9 240.527 12.3578   5
  -1   7  -9 236.971 12.6739  14
  -1   7  -9 248.390 13.6209  15
   1  -7   9 228.456 12.7956   4
  -1  -7  -9 252.279 12.8054   2
  -1  -7  -9 230.910 10.9461  20
  -1  -7  -9 240.471 12.4752  11
  -1  -7  -9 232.603 12.4979  16
  -1  -7  -9 246.202 12.6981   7
  -1  -7  -9 232.497 11.0332   4
  -1   7  -9 249.331 13.4132  22
   1  -7   9 232.665 12.7505   1
  -1   7  -9 232.536 12.2864  16
  -1  -7  -9 239.032 12.1345  10
   1  -7   9 230.587 12.5467  14
   1  -7   9 249.816 13.4692  15
  -1  -7  -9 238.107 12.5558   5
  -1  -7  -9 252.727 12.7980  14
  -1   7 -10 2.39291 2.05389  16
  -1  -7 -10 9.70431 2.49788  14
  -1  -7 -10 7.73261 2.36301   7
  -1  -7 -10 8.35351 2.46008  16
   1  -7  10 7.96798 2.70326   4
  -1  -7 -10 8.32971 2.38622  11
  -1   7 -10 6.73625 3.53141  15
  -1   7 -10 4.29294 2.50453  14
  -1  -7 -10 7.70242 2.08893  10
  -1  -7 -10 10.6162 2.41991   5
   1  -7  10 10.5514 2.74525  14
   1  -7  10 5.76052 1.97199  17
  -1  -7 -10 8.36939 1.29053  15
  -1  -7 -10 8.39774 0.93714   4
   1   7  10 6.84043 2.56577   7
  -1   7 -10 4.86698 3.17198  22
  -1   7 -10 8.63701 2.36961   5
   1  -7  10 7.89443 3.00854  15
  -1   7 -11 30.0041 4.68886  15
  -1   7 -11 23.8265 4.21616  22
  -1   7 -11 23.0096 3.06589  16
  -1  -7 -11 24.8703 3.35684  10
   1  -7  11 23.3570 3.69754   4
  -1   7 -11 20.9305 2.97578   5
  -1  -7 -11 26.7045 2.17113  15
   1  -7  11 26.9454 4.01997  15
  -1  -7 -11 20.3441 3.33347  14
  -1  -7 -11 26.6830 3.64411   7
  -1  -7 -11 26.7728 3.43592  16
  -1  -7 -11 21.0732 3.13928   5
  -1  -7 -11 21.0865 3.26434  11
   1  -7  11 23.4539 2.98493  17
   1  -7  11 16.8453 3.17892  14
  -1  -7 -11 26.9738 2.15187   9
   1  -7  11 26.5077 3.17542   9
  -1   7 -11 29.8519 3.73217  14
  -1   7 -12 332.511 18.4211  15
   1  -7  12 348.344 16.7327   9
  -1  -7 -12 341.031 17.0948  10
   1  -7  12 350.487 17.3273  14
   1  -7  12 342.364 17.5813   4
   1  -7  12 347.785 18.3291  15
  -1  -7 -12 341.370 17.4861   7
  -1  -7 -12 351.466 15.8299  15
   1   7  12 320.295 15.6037  15
  -1   7 -12 318.667 16.6240  16
  -1   7 -12 355.283 18.4025  22
   1  -7  12 315.631 16.4507  17
  -1  -7 -12 343.050 16.9826   5
  -1   7 -12 347.072 17.3852  14
  -1  -7 -12 320.860 15.4071   9
  -1  -7 -12 312.559 17.1220  14
  -1   7 -12 332.413 16.7229   5
  -1  -7 -12 351.813 17.5275  11
  -1  -7 -12 328.750 15.4739   9
  -1  -7 -12 346.888 16.9573  16
  -1  -7 -13 203.371 10.2914   9
  -1  -7 -13 228.013 12.6939  10
  -1   7 -13 246.544 12.7768  14
  -1  -7 -13 211.685 11.9871  16
   1   7  13 228.963 10.9599  15
   1  -7  13 214.974 12.4555  14
  -1   7 -13 231.756 11.9858  16
  -1   7 -13 237.032 11.9905   5
  -1  -7 -13 244.942 12.9812   7
  -1  -7 -13 235.410 12.1496   5
   1  -7  13 239.797 12.9884   4
  -1  -7 -13 224.645 11.1585  15
  -1  -7 -13 249.788 13.0244  11
  -1   7 -13 247.953 14.2281  15
   1  -7  13 238.933 12.0166   9
  -1  -7 -13 221.575 12.3962  14
   1  -7  13 232.997 13.5983  15
  -1  -7 -14 43.8613 4.71991  10
   1  -7  14 38.0011 3.95834   9
  -1   7 -14 41.9335 6.16505  15
   1  -7  14 36.9159 4.47006  14
  -1   7 -14 42.8084 6.71399  18
  -1  -7 -14 37.9562 3.95429  16
   1  -7  14 38.9992 3.28339  12
  -1   7 -14 34.4755 4.54622  14
   1   7  14 39.3577 3.09976  15
   1  -7  14 43.7572 5.82606  15
  -1   7 -14 46.2687 4.11988  16
  -1   7 -14 39.0976 4.02033   5
  -1  -7 -14 39.5421 3.46956  15
  -1  -7 -14 42.1626 4.53063  14
  -1  -7 -14 35.5346 3.91345   5
  -1  -7 -14 37.0927 4.82365  11
  -1  -7 -14 44.4881 4.99448   7
  -1   7 -15 144.870 8.39912   5
  -1   7 -15 158.748 11.1455  15
  -1  -7 -15 148.330 9.05949  14
  -1  -7 -15 143.431 9.38713  10
  -1  -7 -15 150.320 9.69394  11
  -1  -7 -15 148.691 8.52090  16
  -1  -7 -15 141.359 8.43893   5
   1  -7  15 133.218 7.47758  12
  -1   7 -15 137.848 9.14751  14
  -1  -7 -15 148.644 9.73171   7
  -1  -7 -15 132.228 7.82755  15
   1   7  15 130.214 7.55138  15
  -1   7 -15 142.066 8.32442  16
   1  -7  15 147.708 8.50673   9
   1  -7  15 135.553 10.1780  15
  -1   7 -15 153.849 11.5971  18
  -1  -7 -16 268.003 13.9640  12
  -1  -7 -16 327.680 17.2596   7
  -1  -7 -16 322.479 17.0577  10
  -1  -7 -16 324.845 16.3526  14
  -1   7 -16 308.228 15.4529   5
  -1   7 -16 322.202 16.6498  14
  -1   7 -16 330.803 18.5952  15
  -1  -7 -16 364.324 17.6619  11
  -1   7 -16 328.534 19.0909  18
   1   7  16 309.966 15.5656  22
  -1  -7 -16 314.441 15.5591   5
  -1   7 -16 307.124 15.4729  16
  -1  -7 -16 316.981 15.5750  16
   1   7  16 308.276 14.8979  15
   1  -7  16 292.502 14.4918  12
   1  -7  16 340.755 15.6881   9
   1  -7  16 324.283 18.0853  15
  -1  -7 -17 9.22019 4.10867  11
  -1   7 -17 9.17067 6.01422  18
  -1  -7 -17 9.78707 3.63327  14
  -1  -7 -17 6.90207 2.69440   5
   1  -7  17 7.54260 5.12457  15
  -1  -7 -17 9.55444 4.10882   7
  -1  -7 -17 13.5451 4.41282  10
   1  -7  18 36.0377 6.36947  15
  -1  -7 -18 33.0864 5.51336  10
  -1  -7 -18 43.0312 5.87909  11
  -1   7 -18 31.3523 7.62049  18
  -1  -7 -18 35.4372 5.36088   7
  -1  -7 -18 34.8242 4.89074  14
  -1  -7 -19 145.753 10.9408  10
  -1  -7 -19 150.887 10.9270  11
  -1  -7 -19 147.275 10.7513   7
  -1   7 -19 165.361 13.3311  18
   1  -7  19 155.579 11.8144  15
  -1   7 -20 8.31530 7.22248  18
   1  -7  20 15.2525 5.95718  15
  -1  -7 -20 7.11413 4.42032  11
  -1   7 -21-1.74919 6.64022  18
   1  -7  21-4.42799 5.56310  15
   1  -7  22 20.9231 6.52686  15
  -1  -8  22 36.9198 7.31736  15
  -1  -8  21 1.31245 5.21870  15
   1   8 -20 17.5926 7.13796  18
  -1  -8  20 18.9052 5.86644  15
   1   8 -19 78.0058 10.2155  18
  -1  -8  19 87.6611 8.77339  15
   1  -8 -18 37.4264 5.22137  11
  -1  -8  18 45.8540 5.84951   3
   1   8 -18 45.8575 8.33705  18
   1  -8 -18 36.8295 4.88394   2
   1  -8 -18 44.9550 5.40151   7
  -1  -8  18 36.5111 6.21218  15
   1  -8 -18 41.1296 5.20829  10
   1  -8 -17 79.4729 6.96389  18
   1  -8 -17 113.029 7.72717  10
   1   8 -17 95.3372 9.86198  18
   1   8 -17 96.4538 7.25467  14
   1  -8 -17 99.9973 7.54200   7
  -1   8  17 89.2044 6.24734  15
  -1  -8  17 108.784 8.34387   3
   1  -8 -17 101.653 6.85629  14
   1  -8 -17 97.9431 7.54505  11
  -1  -8  17 95.3977 8.90676  15
   1  -8 -17 94.9120 7.16659   2
   1  -8 -16 65.7408 5.22918  15
   1  -8 -16 59.4806 3.97729  12
   1  -8 -16 80.1478 6.14419  11
  -1   8  16 55.8347 4.76902  15
   1  -8 -16 61.3392 5.73747   7
  -1  -8  16 69.3377 5.77168  14
   1   8 -16 69.2408 7.52932  22
   1   8 -16 67.6300 7.21014   8
   1  -8 -16 57.4738 5.69089  18
   1  -8 -16 67.1168 5.84717   2
   1  -8 -16 59.7214 5.24291  14
  -1  -8  16 61.9340 7.00858  15
   1  -8 -16 68.4441 4.96621   6
   1  -8 -16 65.5638 5.84399  10
  -1  -8  16 71.9787 5.71438   9
  -1  -8  16 68.5227 7.18283  21
   1   8 -16 64.6597 5.74397  14
   1  -8 -15 36.5553 3.03097  12
   1   8 -15 46.1501 6.35992  15
   1  -8 -15 37.1879 4.27042   2
   1  -8 -15 27.1885 4.10853  10
  -1   8  15 34.9107 3.44978  15
   1  -8 -15 30.0491 2.42163   9
  -1  -8  15 28.6111 4.02865  14
   1   8 -15 36.3092 4.48642  14
  -1  -8  15 33.2919 4.16761   9
   1  -8 -15 39.0379 4.38467  11
   1   8 -15 22.5725 5.45881   8
   1   8 -15 30.3916 5.66212  22
   1   8 -15 32.4822 3.62813   5
  -1  -8  15 34.7291 5.73188  15
   1  -8 -15 30.4715 3.94894  14
  -1  -8  15 34.5963 3.39976  17
   1  -8 -15 33.0966 3.60770   6
   1  -8 -15 23.3645 3.93097   7
   1  -8 -15 38.5962 3.77248  15
   1  -8 -15 29.9268 4.09385  18
   1  -8 -14 15.6453 3.05883   6
   1  -8 -14 20.1576 3.41270   2
   1  -8 -14 15.1164 1.81949   3
  -1  -8  14 13.3959 4.57400  15
   1  -8 -14 20.0721 2.86473  15
   1  -8 -14 16.0229 3.17186  18
   1   8 -14 24.7245 4.87657   8
   1   8 -14 18.3785 3.01298   5
  -1  -8  14 11.0690 3.29702   9
   1   8 -14 10.3558 4.37940  22
   1   8 -14 15.6108 5.04184  15
   1  -8 -14 12.0101 3.31033   7
   1  -8 -14 14.6087 3.21234  10
  -1  -8  14 18.0364 2.72256  17
   1  -8 -14 23.8190 3.51813  11
   1  -8 -14 17.2825 2.15545   9
   1  -8 -14 14.3399 3.11244  14
  -1  -8  14 18.7444 3.79860  14
   1   8 -14 23.4405 3.81462  14
  -1   8  14 11.7279 1.83372  22
   1   8 -13 722.781 33.5527  15
   1  -8 -13 710.883 31.6401   7
   1   8 -13 634.100 31.1175   5
   1  -8 -13 626.705 30.8098  18
   1  -8 -13 656.823 31.3692  14
   1  -8 -13 632.552 31.0579  10
   1   8 -13 649.354 32.7560   8
   1  -8 -13 650.345 31.5608   2
   1   8 -13 643.934 31.0755  16
   1  -8 -13 666.281 30.3445   9
   1  -8 -13 667.335 31.4072  11
  -1  -8  13 629.526 30.7864  17
   1  -8 -13 636.466 31.1752   6
  -1  -8  13 694.704 31.5716   9
   1   8 -13 691.405 31.7583  14
  -1  -8  13 658.262 31.5535  14
   1   8 -13 689.237 32.8336   4
   1  -8 -13 680.214 30.1982   3
   1   8 -13 654.920 32.8206  22
  -1  -8  13 643.108 32.8336  15
   1  -8 -13 689.175 30.7735  15
  -1  -8  12 62.3247 5.08433   9
   1   8 -12 57.7126 6.05692   4
   1   8 -12 63.4674 6.59723  15
   1  -8 -12 60.7165 4.32804  15
   1  -8 -12 57.3545 4.48722  10
   1  -8 -12 64.6494 4.81280  11
   1   8 -12 47.8589 5.72989  22
   1  -8 -12 56.3784 4.82146  14
  -1  -8  12 55.9125 4.95625  14
   1  -8 -12 54.6876 3.99728   9
   1   8 -12 59.9854 5.19204  14
   1  -8 -12 65.9565 5.08700   2
  -1  -8  12 54.7229 4.39197  17
   1  -8 -12 53.3891 4.20570  18
   1   8 -12 59.7767 4.86699  16
  -1  -8  12 61.7759 6.23185  15
   1  -8 -12 61.8541 4.83526   6
   1   8 -12 62.0310 6.01461   8
  -1  -8  12 60.6662 5.25001   1
   1   8 -12 55.6547 4.67233   5
   1  -8 -11 436.789 21.2514  11
   1   8 -11 439.408 21.5257   5
   1  -8 -11 413.466 20.5942  18
  -1  -8  11 413.489 22.5764  15
   1   8 -11 448.002 22.6875   8
  -1  -8  11 473.317 22.3022   1
  -1  -8  11 407.540 21.5959   9
   1  -8 -11 442.717 20.9648  10
   1   8 -11 430.929 21.4507  16
   1   8 -11 444.070 22.6848   4
   1  -8 -11 454.453 20.8064  15
   1  -8 -11 434.845 20.8338   9
  -1  -8  11 420.950 21.1060  17
   1  -8 -11 456.048 21.7295   2
   1  -8 -11 466.240 20.3909  21
   1   8 -11 453.923 22.8426  22
  -1  -8  11 435.777 21.6896  14
  -1   8  11 433.141 21.5560  14
   1   8 -11 452.112 23.2701  15
  -1  -8  11 473.643 22.4636   4
   1  -8 -11 420.250 21.5291  14
   1  -8 -11 455.944 20.5909  20
   1   8 -11 444.702 21.8297  14
   1   8 -10 1173.36 52.6468  22
  -1   8  10 1194.18 51.6443  14
   1   8 -10 1139.98 52.5223   4
   1  -8 -10 996.870 50.2186  18
   1   8 -10 1154.37 51.5388   5
  -1  -8  10 1173.74 52.2906   4
  -1  -8  10 1156.42 51.6256   9
  -1  -8  10 1165.68 52.6619  15
   1  -8 -10 1055.95 50.5587  10
  -1  -8  10 1068.35 51.1573   6
   1  -8 -10 1138.69 50.2927  13
   1   8 -10 1140.83 51.4704  16
  -1   8  10 1145.80 51.1166   7
   1  -8 -10 1164.33 51.6041   2
  -1  -8  10 1092.33 51.5841  14
  -1  -8  10 1170.68 52.0867   1
   1  -8 -10 1176.26 50.3074  21
   1  -8 -10 1116.62 51.0111  11
   1  -8 -10 1106.52 51.4982  14
   1   8 -10 1070.58 52.8289  15
   1   8 -10 1069.79 51.6017  14
   1   8 -10 1102.04 52.3781   8
   1  -8 -10 1150.97 50.5577  20
   1  -8 -10 1159.81 50.6439  15
   1  -8  -9 30.0653 3.34939   2
  -1   8   9 37.3529 3.64972  14
   1   8  -9 33.8986 3.51646   5
   1   8  -9 38.7453 4.36799   4
   1   8  -9 31.1803 4.05994   8
   1  -8  -9 36.9387 2.67378  10
  -1  -8   9 31.9995 3.76995   1
   1  -8  -9 34.0945 2.83949  15
   1  -8  -9 34.0171 2.51557  13
   1   8  -9 33.0581 4.07115  22
  -1  -8   9 34.9476 3.79643   9
   1  -8  -9 37.5919 3.72092   5
  -1   8   9 35.4871 3.24298   7
  -1  -8   9 36.4380 3.43875   6
  -1  -8   9 36.4615 4.27846   4
   1   8  -9 37.6981 3.90438  14
  -1  -8   9 34.0361 3.65697  14
   1  -8  -9 34.6995 3.60550  14
   1   8  -9 38.2758 3.70550  16
   1   8  -8 73.3651 6.07933  22
  -1  -8   8 86.1690 5.73393  14
  -1   8   8 84.7689 5.65977  14
   1  -8  -8 79.5383 4.91548  19
  -1   8   8 85.5038 5.66014   5
   1  -8  -8 82.3600 5.65272   2
   1  -8  -8 92.7133 5.82567   5
   1  -8  -8 83.1015 4.80471  15
   1   8  -8 86.7097 6.21902   8
  -1   8   8 80.2329 5.11919   7
   1  -8  -8 73.5692 4.40475  10
  -1  -8   8 87.5544 6.20163   4
   1   8  -8 82.2500 5.60969   5
  -1  -8   8 80.1268 5.78710   1
  -1  -8   8 85.4330 5.70324   9
   1   8  -8 81.0961 6.31637   4
  -1  -8   8 78.5927 5.48215   6
   1  -8  -8 94.4766 5.83296  14
   1   8  -8 88.6223 5.89602  14
   1   8  -8 82.4025 5.65243  16
  -1   8   7 744.469 34.0252   7
   1   8  -7 708.640 34.6258  14
  -1   8   7 747.112 34.6371   5
  -1  -8   7 761.353 34.6956   9
  -1  -8   7 774.487 34.6311   6
   1  -8  -7 786.724 34.6940   2
   1   8  -7 812.428 35.4614  22
   1   8  -7 646.930 34.8393   8
   1   8  -7 735.449 34.6173  16
  -1  -8   7 741.833 34.8144   1
   1  -8  -7 682.802 33.1168  10
  -1  -8   7 814.946 35.2169   4
   1  -8  -7 774.679 34.7638   5
  -1   8   7 774.248 34.5549  14
  -1  -8   7 705.146 34.5196  14
   1   8  -7 678.311 35.2284  15
   1   8  -7 743.586 34.6609   5
   1  -8  -7 778.511 34.7239  14
   1  -8  -7 771.643 33.7094  15
   1  -8  -7 751.478 33.9966  19
   1   8  -7 784.300 35.3855   4
  -1   8   6-0.24675 1.95130   5
   1   8  -6-0.25019 2.11805   5
   1  -8  -6 0.54496 1.46845  19
  -1  -8   6 2.47057 2.11194  14
   1   8  -6 0.75867 2.09852  14
  -1  -8   6-0.30212 2.17853  15
  -1   8   6-0.45475 1.99900  14
  -1  -8   6 0.23697 1.66195   6
   1  -8  -6-0.24470 1.75250  14
  -1   8   6-0.34164 1.43190   7
   1  -8  -6-1.02028 1.80160   5
   1   8  -6-0.73967 1.70428  16
   1   8  -6 1.22631 2.47827  15
   1   8  -6 5.96325 2.70862   4
   1  -8  -6 0.62401 1.18360  15
  -1  -8   6-0.57214 2.24948   4
   1  -8  -5 180.354 9.51129   5
  -1   8   5 174.478 8.85278   7
  -1   8   5 179.732 9.28588  14
  -1  -8   5 180.318 9.79141   4
  -1   8   5 178.793 9.21394   2
   1   8  -5 157.368 9.33728   5
   1   8  -5 191.630 10.1119  15
   1  -8  -5 170.423 9.34209  14
  -1  -8   5 174.258 9.39075   6
  -1  -8   5 167.877 9.36004  14
  -1   8   5 169.973 9.32875  16
   1  -8  -5 164.098 8.47408  15
   1   8  -5 164.568 9.34687  16
  -1   8   5 143.120 8.21499  11
  -1  -8   5 175.254 9.76323  15
  -1   8   5 168.718 9.39528   5
   1   8  -5 160.276 9.32476  14
  -1   8   4 1508.18 67.4899   2
  -1   8   4 1568.15 67.6796  14
   1  -8  -4 1458.50 67.6770  14
   1   8  -4 1442.38 67.6820  16
  -1   8   4 1539.49 67.7499  16
  -1   8   4 1579.15 67.8272   5
  -1  -8   4 1481.13 67.8972  15
   1   8  -4 1439.73 67.7123   5
   1   8  -4 1624.86 68.1593  15
   1   8  -4 1392.12 67.6095  14
   1  -8  -4 1503.53 67.2364   8
  -1  -8   4 1436.04 67.6591  14
   1   8  -3 709.539 29.7756  15
  -1  -8   3 633.902 29.4800  15
  -1   8   3 648.801 29.2626   2
   1   8  -3 631.326 29.4678  16
   1   8  -3 637.812 29.5353   5
  -1  -8   3 650.558 29.5359   5
  -1  -8   3 670.984 29.6190  16
  -1   8   3 686.279 29.5062  14
   1   8  -3 652.440 29.5785   8
  -1  -8   3 629.076 29.5313  14
  -1   8   3 551.574 27.8773  10
  -1   8   3 645.368 29.5170   5
   1  -8  -3 632.192 28.9829   8
   1   8  -3 595.279 29.3386  14
   1  -8  -3 643.011 29.4654  14
  -1   8   3 689.163 29.5916  16
   1   8  -2 865.244 40.8124  16
  -1  -8   2 923.250 40.9807   5
   1  -8  -2 891.789 40.4517   8
  -1  -8   2 911.847 40.9076  16
   1  -8  -2 907.083 40.9180   6
  -1   8   2 961.675 40.8570  14
   1   8  -2 904.921 40.8062   8
  -1   8   2 992.985 41.0099   5
  -1  -8   2 850.400 40.7024   4
   1   8  -2 770.380 40.4477  15
  -1   8   2 891.881 40.8060  16
   1  -8  -2 919.054 40.5945  15
  -1  -8   2 819.109 40.4927  15
   1   8  -2 879.205 40.9325   4
  -1  -8   2 851.421 40.8172  14
   1   8  -2 837.659 40.6838  14
   1  -8  -2 917.214 40.8201  14
   1   8  -2 868.245 40.8506   5
  -1   8   2 898.903 40.5950   2
  -1  -8   2 850.867 40.8719   8
   1  -8  -1 937.723 46.3745  15
  -1  -8   1 1020.11 46.8025   8
   1   8  -1 980.696 46.5037  15
  -1   8   1 1117.35 46.9299   5
  -1   8   1 975.760 45.7203  18
  -1  -8   1 1011.67 46.8949   5
  -1  -8   1 1019.50 46.8610  16
  -1   8   1 1047.53 46.7954  16
   1  -8  -1 1039.77 46.4970   8
  -1  -8   1 994.394 46.6769   4
   1  -8  -1 995.063 46.7590  14
  -1  -8   1 1087.56 46.6077  15
  -1   8   1 1106.70 46.8315  14
  -1  -8   0 160.210 9.30075   8
   1   8   0 176.869 9.15392  15
  -1   8   0 172.237 8.73750  18
  -1   8   0 176.478 9.41553  14
  -1   8   0 183.186 9.22157   8
  -1  -8   0 169.435 9.26519   4
   1  -8   0 167.828 9.36125  15
   1   8   0 150.069 9.19487   2
  -1  -8   0 184.819 9.13237  15
   1  -8   0 175.172 9.23050   8
  -1   8  -1 100.672 5.94724   8
   1   8   1 92.6155 6.25945   5
   1   8   1 85.8999 5.54788  15
   1   8   1 100.668 5.56327  10
  -1   8  -1 102.940 5.74016  18
   1  -8   1 94.1912 6.12963  15
  -1  -8  -1 93.9388 6.02823   8
  -1  -8  -1 92.9084 5.60566  15
   1   8   1 109.628 6.16285   2
   1  -8   1 105.043 6.05590   8
   1  -8   1 94.2065 6.22854   4
   1   8   1 99.0062 6.14767  14
   1  -8   1 89.8060 6.08720   6
  -1  -8  -1 105.277 6.05084   4
   1  -8   2 233.330 12.8954   6
  -1   8  -2 244.211 12.9469  16
  -1   8  -2 224.715 12.8173   5
  -1   8  -2 260.224 12.9301   8
  -1   8  -2 269.794 13.1448  22
  -1   8  -2 263.564 12.8383  18
  -1  -8  -2 257.981 12.2734  15
  -1   8  -2 278.117 13.3563  15
   1   8   2 252.948 13.1170   5
  -1  -8  -2 251.272 13.0982  14
   1   8   2 261.010 13.0520  14
   1  -8   2 253.569 13.1628  15
   1   8   2 253.504 12.2042  10
  -1  -8  -2 242.397 12.6592   4
  -1  -8  -2 237.018 13.0601  16
   1   8   2 251.353 12.8885   2
  -1  -8  -2 246.351 13.1618   5
  -1   8  -3 11.0260 2.56846  15
  -1   8  -3 10.4719 2.25615  18
   1  -8   3 13.3893 2.43702  15
  -1  -8  -3 11.5951 2.37916   5
   1  -8   3 14.9371 2.26915   6
  -1  -8  -3 8.01076 2.14580  16
  -1   8  -3 11.3592 2.16865   8
  -1   8  -3 11.6684 2.39348  22
   1   8   3 13.0706 1.63262  10
  -1  -8  -3 10.8439 2.33411  14
   1   8   3 14.6971 2.45906  14
  -1  -8  -3 14.2198 1.72674  15
  -1   8  -3 10.0819 2.27032  14
   1  -8   3 10.2385 2.26703  14
  -1  -8  -3 13.7559 2.21015   4
  -1   8  -3 14.0521 2.33481   5
   1   8   3 16.0931 2.32757   2
   1   8   3 14.2477 2.45934   5
  -1   8  -3 7.95782 2.21652  16
  -1  -8  -3 15.0452 2.34715   2
   1  -8   4 53.6459 4.20501   6
  -1   8  -4 48.8997 4.27576  16
   1   8   4 53.0727 3.75092  11
  -1  -8  -4 60.1029 4.59738   5
   1  -8   4 49.8335 4.39607   4
  -1   8  -4 54.6614 4.77506  15
  -1   8  -4 57.3839 4.56146  18
  -1   8  -4 48.8740 4.19364  14
  -1  -8  -4 51.9112 3.78918   4
   1   8   4 51.5254 3.32532  10
  -1   8  -4 45.6757 4.14826   5
  -1  -8  -4 57.6681 4.34242   2
   1   8   4 52.9416 4.00445   7
  -1  -8  -4 56.2324 3.34340  15
  -1  -8  -4 47.7376 4.19748  16
   1   8   4 53.6446 4.39089   5
   1  -8   4 55.2452 4.29046  14
  -1  -8  -4 53.9742 4.32661  14
   1   8   4 57.4126 4.34504  14
   1  -8   4 53.0170 4.29352   1
  -1   8  -4 60.5121 4.53434   8
   1  -8   4 49.9809 4.43140  15
  -1   8  -5 833.294 39.7340  14
  -1  -8  -5 915.096 40.0848   5
[truncated: 4,716,189 more chars]
